# Supplementary material for: N-(2-Methyl­phen­yl)benzene­sulfonamide
Source: Acta Crystallogr Sect E Struct Rep Online. 2008 Aug 6;64(Pt 9):o1692. doi: 10.1107/S1600536808024562 (PMC2960504; doi:10.1107/S1600536808024562)
Supplement: Supplementary file 2 [file e-64-o1692-Isup2.hkl]

# 
# h,k,l, Fc-squared, Fo-squared, sigma(Fo-squared) and status flag 
# 
data_I
_shelx_title ' S3 P212121' 
_shelx_refln_list_code          4 
_shelx_F_calc_maximum      115.26 
_exptl_crystal_F_000       520.00 
_reflns_d_resolution_high  0.8001 
 
loop_ 
 _symmetry_equiv_pos_as_xyz 
 'x, y, z' 
 '-x+1/2, -y, z+1/2' 
 'x+1/2, -y+1/2, -z' 
 '-x, y+1/2, -z+1/2' 
 
_cell_length_a     6.4840 
_cell_length_b     8.6124 
_cell_length_c    21.9150 
_cell_angle_alpha  90.000 
_cell_angle_beta   90.000 
_cell_angle_gamma  90.000 
 
_shelx_F_squared_multiplier     1.000 
 
loop_ 
 _refln_index_h 
 _refln_index_k 
 _refln_index_l 
 _refln_F_squared_calc 
 _refln_F_squared_meas 
 _refln_F_squared_sigma 
 _refln_observed_status 
   2   0   0     2820.04     2705.45     33.39 o 
   4   0   0        0.97        1.18      1.17 o 
   6   0   0      712.40      722.90      6.41 o 
   1   1   0        0.19        0.57      0.19 o 
   2   1   0       25.13       25.83      0.88 o 
   3   1   0       45.96       51.80      1.34 o 
   4   1   0        3.55        5.32      0.66 o 
   5   1   0        5.16        5.61      1.77 o 
   6   1   0       79.00       79.70      2.07 o 
   7   1   0       21.28       17.17      2.34 o 
   0   2   0     1458.55     1248.70    133.67 o 
   1   2   0     3451.68     3371.51     31.64 o 
   2   2   0      116.64      134.50      1.08 o 
   3   2   0     2569.15     2607.23     18.53 o 
   4   2   0       51.94       48.04      1.15 o 
   5   2   0      282.04      243.91      2.44 o 
   6   2   0       13.82       12.45      1.65 o 
   7   2   0      157.01      177.98      3.03 o 
   1   3   0     2884.00     3246.99     11.47 o 
   2   3   0      244.12      268.62      3.33 o 
   3   3   0       13.08       16.73      1.13 o 
   4   3   0      971.44      958.27      3.23 o 
   5   3   0       63.41       60.90      5.35 o 
   6   3   0       16.44       10.48      2.04 o 
   7   3   0        5.71        1.92      3.64 o 
   0   4   0      877.60      839.03     20.39 o 
   1   4   0       36.57       28.55      0.42 o 
   2   4   0     1554.13     1666.40      4.34 o 
   3   4   0      278.71      290.38      1.78 o 
   4   4   0      939.99      905.61      3.31 o 
   5   4   0       11.99        3.88      1.71 o 
   6   4   0       88.35       90.62      8.99 o 
   7   4   0       22.98       20.54      4.01 o 
   1   5   0       19.19       22.63      1.44 o 
   2   5   0       73.82       81.17      2.17 o 
   3   5   0        3.48        1.36      0.73 o 
   4   5   0       20.91       22.36      1.75 o 
   5   5   0       57.46       49.52      1.82 o 
   6   5   0       12.46       11.57      1.82 o 
   0   6   0      308.71      323.50      3.27 o 
   1   6   0     1500.93     1529.85     21.20 o 
   2   6   0       40.02       35.82      0.87 o 
   3   6   0       48.02       44.21      1.41 o 
   4   6   0       39.07       37.55      4.97 o 
   5   6   0      364.89      400.07     34.50 o 
   6   6   0        0.04       -2.45      2.45 o 
   1   7   0      329.49      335.74      9.11 o 
   2   7   0        0.12       -0.60      0.60 o 
   3   7   0       82.91       80.82      2.60 o 
   4   7   0       27.31       29.40      2.49 o 
   5   7   0        3.22        1.91      2.76 o 
   6   7   0       70.55       73.96      3.09 o 
   0   8   0      396.23      430.71      4.48 o 
   1   8   0       14.98       14.33      1.43 o 
   2   8   0      278.25      335.15      4.75 o 
   3   8   0        4.48        1.41     54.54 o 
   4   8   0       90.69       87.74      2.96 o 
   5   8   0        2.89       -1.75      1.75 o 
   1   9   0       73.11       79.13      2.99 o 
   2   9   0       26.06       26.96      2.70 o 
   3   9   0        0.08        0.55      2.97 o 
   4   9   0       15.26       10.78      3.34 o 
   0  10   0        0.05        0.20      0.46 o 
   1  10   0       34.00       32.38      3.15 o 
   2  10   0        7.57        3.62      3.36 o 
   3  10   0       57.03       64.03      3.28 o 
   1   0   1     1745.78     1310.59     43.22 o 
   2   0   1       84.99       92.01      0.74 o 
   3   0   1      230.40      267.22      1.84 o 
   4   0   1        0.17       -0.21      0.21 o 
   5   0   1       19.95       14.44      1.36 o 
   6   0   1      390.57      368.21     70.67 o 
   7   0   1       16.18       13.34      2.33 o 
  -7   1   1        6.63        0.11      0.67 o 
  -6   1   1       67.51       63.82      2.28 o 
  -5   1   1      392.78      374.13      8.78 o 
  -4   1   1       39.77       39.35      2.10 o 
  -3   1   1      807.74      816.40      6.62 o 
  -2   1   1      564.48      582.36     10.75 o 
  -1   1   1     2208.64     1217.71    198.01 o 
   1   1   1     2250.94     1203.93    223.62 o 
   2   1   1      570.35      582.20      4.97 o 
   3   1   1      823.82      816.98      9.62 o 
   4   1   1       44.17       43.14      1.09 o 
   5   1   1      392.40      395.31      3.80 o 
   6   1   1       65.50       60.96      2.86 o 
   7   1   1        6.67        1.55      3.46 o 
  -7   2   1       41.22       43.30      2.17 o 
  -6   2   1      126.23      112.11      6.77 o 
  -5   2   1      289.56      280.60      5.26 o 
  -4   2   1       80.26       74.57      1.24 o 
  -3   2   1       17.86       20.56      1.01 o 
  -2   2   1     1136.56     1117.14     11.92 o 
  -1   2   1     4736.46     4632.50     48.39 o 
   0   2   1     2684.86     2259.96    112.40 o 
   1   2   1     4748.19     4631.49     27.43 o 
   2   2   1     1121.35     1086.59      7.74 o 
   3   2   1       15.96       19.01      1.63 o 
   4   2   1       81.48       75.07      1.46 o 
   5   2   1      285.93      296.21      3.93 o 
   6   2   1      128.86      117.18      9.78 o 
   7   2   1       41.80       45.02      3.27 o 
  -7   3   1       48.52       53.23      2.38 o 
  -6   3   1       78.17       74.51      1.99 o 
  -5   3   1      205.52      198.11      4.63 o 
  -4   3   1      485.08      464.69      4.27 o 
  -3   3   1      234.07      220.16      3.28 o 
  -2   3   1     1971.59     1936.25     11.08 o 
  -1   3   1     1682.56     1611.16     22.96 o 
   0   3   1     1540.31     1395.20      2.92 o 
   1   3   1     1695.54     1732.37     20.10 o 
   2   3   1     1968.83     1965.01     13.00 o 
   3   3   1      238.41      210.47      6.71 o 
   4   3   1      486.07      483.38     15.18 o 
   5   3   1      199.11      193.68     11.83 o 
   7   3   1       48.58       54.83      3.31 o 
  -6   4   1       56.69       52.63      2.23 o 
  -5   4   1        1.25       -0.79      0.97 o 
  -4   4   1      126.42      126.67      2.89 o 
  -3   4   1       96.87       90.11      0.66 o 
  -2   4   1      158.76      159.98      3.52 o 
  -1   4   1      971.10     1011.47     12.75 o 
   0   4   1        4.22        2.86      0.48 o 
   1   4   1      968.24     1012.01      8.82 o 
   2   4   1      156.60      168.96      7.48 o 
   3   4   1       94.91       90.28      2.81 o 
   4   4   1      126.18      130.99      6.30 o 
   5   4   1        1.19       -0.45      0.45 o 
   6   4   1       57.82       58.20      2.98 o 
   7   4   1        9.85        5.97      3.64 o 
  -6   5   1       22.39       19.56      2.48 o 
  -5   5   1       40.53       42.44      2.51 o 
  -4   5   1      273.45      314.18      8.19 o 
  -3   5   1       54.63       58.57      1.69 o 
  -2   5   1      275.73      277.44      8.30 o 
  -1   5   1     1009.05     1030.20     23.00 o 
   0   5   1      319.23      307.04      2.11 o 
   1   5   1     1008.61     1020.46     15.56 o 
   2   5   1      283.09      287.06      5.73 o 
   3   5   1       49.28       50.54      1.81 o 
   4   5   1      278.95      295.77     10.76 o 
   5   5   1       41.60       34.35      2.13 o 
   6   5   1       22.09       19.58      1.81 o 
   7   5   1       83.17      108.25      4.27 o 
  -6   6   1        8.63        5.77      2.83 o 
  -5   6   1       12.57       17.72      2.74 o 
  -4   6   1       55.75       44.99      2.27 o 
  -3   6   1       24.05       17.49      1.95 o 
  -2   6   1       76.65       78.95      1.84 o 
  -1   6   1      107.47      110.88      4.04 o 
   0   6   1      216.22      226.62      1.82 o 
   1   6   1      106.49      115.34      1.76 o 
   2   6   1       73.51       79.05      2.96 o 
   3   6   1       25.50       16.23      1.34 o 
   4   6   1       58.07       48.79      3.46 o 
   5   6   1       11.54       16.45      1.80 o 
   6   6   1        8.40        6.67      2.00 o 
  -6   7   1       25.64       32.77      3.27 o 
  -5   7   1       16.66       15.90      2.71 o 
  -4   7   1       31.84       29.82      2.27 o 
  -3   7   1       36.10       30.30      2.23 o 
  -2   7   1      256.58      261.78      3.80 o 
  -1   7   1      108.63      113.48      2.59 o 
   0   7   1      762.15      797.09      6.68 o 
   1   7   1      106.69      119.40      1.96 o 
   2   7   1      263.64      271.76      3.82 o 
   3   7   1       34.13       31.46      2.02 o 
   4   7   1       29.73       27.44      2.16 o 
   5   7   1       16.51       18.42      2.61 o 
   6   7   1       25.08       28.63      2.71 o 
  -5   8   1        4.15        0.24      0.22 o 
  -4   8   1       35.44       29.63      2.96 o 
  -3   8   1      102.11      106.95      3.39 o 
  -2   8   1        4.52        3.97      2.21 o 
  -1   8   1        9.68        5.06      1.41 o 
   0   8   1       29.44       34.19      1.64 o 
   1   8   1       10.68        7.32      1.46 o 
   2   8   1        4.07        4.48      2.32 o 
   3   8   1      100.89       97.84      2.97 o 
   4   8   1       35.09       34.08      2.54 o 
   5   8   1        4.45        3.93      2.94 o 
  -4   9   1       12.73       10.31      3.46 o 
  -3   9   1      102.80      109.05      3.49 o 
  -2   9   1       59.36       66.47      3.24 o 
  -1   9   1      146.62      149.51      3.37 o 
   0   9   1       31.41       27.38      1.63 o 
   1   9   1      143.80      144.60      3.29 o 
   2   9   1       59.69       63.30      2.83 o 
   3   9   1      102.78      111.99      3.27 o 
   4   9   1       12.65        9.69      3.23 o 
  -2  10   1       10.96        6.59      3.21 o 
  -1  10   1       18.81       19.42      3.04 o 
   0  10   1        4.17        0.57      1.73 o 
   1  10   1       19.15       17.04      2.99 o 
   2  10   1       11.08        5.54      3.24 o 
   1   0   2     5885.79     5561.27     38.44 o 
   2   0   2     3114.46     2939.79      3.82 o 
   3   0   2       81.70       81.39      1.25 o 
   4   0   2      855.88      884.63      8.78 o 
   5   0   2       94.44       95.72      1.79 o 
   6   0   2      356.62      410.54      3.72 o 
   7   0   2      148.42      171.44      4.25 o 
  -7   1   2       52.65       44.52      3.28 o 
  -6   1   2      113.46      117.24      3.19 o 
  -5   1   2      233.87      238.42      3.08 o 
  -4   1   2       93.92       91.04      1.05 o 
  -3   1   2       80.91       84.19      1.03 o 
  -2   1   2      415.43      382.52      7.41 o 
  -1   1   2     7215.09     6746.26     26.87 o 
   1   1   2     7249.70     6507.49     28.81 o 
   2   1   2      401.60      351.55      2.27 o 
   3   1   2       86.12       85.53      1.18 o 
   4   1   2       95.84       92.18      1.45 o 
   5   1   2      229.88      237.26      3.28 o 
   6   1   2      116.87      123.68      3.55 o 
   7   1   2       51.53       43.99      3.24 o 
  -7   2   2       71.66       72.63      3.09 o 
  -6   2   2       24.42       26.96      2.34 o 
  -5   2   2      284.78      282.28      2.80 o 
  -4   2   2      382.31      395.00      4.74 o 
  -3   2   2     1688.23     1778.53     11.08 o 
  -2   2   2     1820.38     1978.21     19.58 o 
  -1   2   2     9945.36     9171.59    238.17 o 
   0   2   2       17.64       19.13      0.59 o 
   1   2   2    10021.43     9128.46    134.38 o 
   2   2   2     1819.90     1944.90     42.13 o 
   3   2   2     1702.55     1774.33     19.38 o 
   4   2   2      386.61      402.17      4.02 o 
   5   2   2      277.15      271.07      4.16 o 
   6   2   2       25.65       28.42      2.44 o 
   7   2   2       71.80       70.41      3.25 o 
  -7   3   2       46.88       51.59      3.32 o 
  -6   3   2       41.50       36.63      1.76 o 
  -5   3   2       51.98       51.39      1.41 o 
  -4   3   2       42.27       41.87      1.57 o 
  -3   3   2      178.26      185.91      1.30 o 
  -2   3   2     1236.08     1300.51      9.07 o 
  -1   3   2     1103.24     1114.48     17.47 o 
   0   3   2       59.57       42.17      0.94 o 
   1   3   2     1110.66     1112.85     10.00 o 
   2   3   2     1214.43     1299.35     25.84 o 
   3   3   2      183.42      181.89      1.20 o 
   4   3   2       38.84       45.86      3.10 o 
   5   3   2       47.95       56.81      2.57 o 
   6   3   2       41.07       43.12      2.81 o 
   7   3   2       47.74       45.68      3.80 o 
  -6   4   2       40.84       41.41      1.64 o 
  -5   4   2      253.69      247.02     12.29 o 
  -4   4   2      289.04      291.17     15.80 o 
  -3   4   2       85.37       88.66      2.67 o 
  -2   4   2     1802.77     1845.99     14.88 o 
  -1   4   2      807.99      845.95     13.80 o 
   0   4   2      768.48      724.94      2.10 o 
   1   4   2      802.11      833.02     17.16 o 
   2   4   2     1792.55     1811.40     12.22 o 
   3   4   2       88.66       90.04      4.82 o 
   4   4   2      294.77      291.73     12.87 o 
   5   4   2      258.85      246.83     11.06 o 
   6   4   2       40.78       40.43      2.39 o 
   7   4   2       30.70       24.31      3.52 o 
  -6   5   2      115.53      121.17      3.02 o 
  -5   5   2       43.70       43.17      2.32 o 
  -4   5   2        4.94        0.37      1.34 o 
  -3   5   2      236.41      233.33      1.76 o 
  -2   5   2       75.11       77.94      3.50 o 
  -1   5   2       15.96       16.93      1.33 o 
   0   5   2     1883.68     1772.63     13.93 o 
   1   5   2       18.02       17.44      0.66 o 
   2   5   2       80.84       87.81      2.17 o 
   3   5   2      234.45      237.61      4.83 o 
   4   5   2        6.30        5.36      0.89 o 
   5   5   2       43.36       45.40      2.19 o 
   6   5   2      115.50      141.46      3.69 o 
   7   5   2       11.30       14.69      4.49 o 
  -6   6   2       67.74       73.44      2.93 o 
  -5   6   2      106.17      109.05      2.94 o 
  -4   6   2        5.11        0.64     45.26 o 
  -2   6   2       39.47       32.37      0.89 o 
  -1   6   2      684.23      670.97     16.88 o 
   0   6   2       96.51      107.35      1.56 o 
   1   6   2      685.98      695.01     26.15 o 
   2   6   2       41.02       36.71      1.72 o 
   3   6   2      475.88      516.98      5.65 o 
   4   6   2        4.35        2.61      1.35 o 
   5   6   2      105.31      108.10      2.80 o 
   6   6   2       68.03       70.23      3.57 o 
  -6   7   2       44.72       45.21      3.54 o 
  -5   7   2       66.93       62.46      2.76 o 
  -4   7   2       23.92       18.81      2.45 o 
  -3   7   2       78.25       71.16      2.57 o 
  -2   7   2       12.02        9.22      1.82 o 
  -1   7   2      237.81      234.80      2.32 o 
   0   7   2      501.79      543.46      3.22 o 
   1   7   2      237.68      234.63      3.10 o 
   2   7   2       12.05       10.66      2.06 o 
   3   7   2       80.89       76.83      2.53 o 
   4   7   2       22.50       19.68      2.30 o 
   5   7   2       68.56       66.61      2.67 o 
  -5   8   2        9.04        7.14      3.12 o 
  -4   8   2       43.71       44.25      2.98 o 
  -3   8   2       29.02       26.36      2.21 o 
  -2   8   2      211.58      228.95      3.88 o 
  -1   8   2       13.58       15.79      1.36 o 
   0   8   2      148.69      148.77      2.08 o 
   1   8   2       14.12       16.32      1.39 o 
   2   8   2      216.17      217.46      3.57 o 
   3   8   2       30.01       27.12      2.22 o 
   4   8   2       44.32       43.42      2.73 o 
   5   8   2        8.69        6.19      2.68 o 
  -4   9   2       16.05       15.20      3.38 o 
  -3   9   2       59.08       72.12      3.47 o 
  -2   9   2       53.87       54.17      2.72 o 
  -1   9   2        3.40        4.10      2.41 o 
   0   9   2        6.85        5.01      1.65 o 
   1   9   2        3.06        0.20      0.40 o 
   2   9   2       52.18       55.19      2.63 o 
   3   9   2       58.16       61.90      3.03 o 
   4   9   2       16.27       16.26      2.91 o 
  -2  10   2        0.04        0.22      0.63 o 
  -1  10   2       14.40       13.67      3.10 o 
   0  10   2        4.81        3.04      1.94 o 
   1  10   2       15.07       15.62      2.92 o 
   2  10   2        0.01        2.75      2.82 o 
   1   0   3     3572.62     3841.89     16.07 o 
   2   0   3      110.69      102.09      1.31 o 
   3   0   3      493.96      607.06     11.20 o 
   4   0   3        0.83        2.10      0.84 o 
   5   0   3      246.38      262.47      3.77 o 
   6   0   3       28.63       28.65      2.56 o 
   7   0   3       27.75       34.47      2.58 o 
  -7   1   3       19.40       15.09      2.28 o 
  -6   1   3      196.02      225.62      4.11 o 
  -5   1   3       95.25       85.59      1.76 o 
  -4   1   3      324.89      341.46      3.62 o 
  -3   1   3      238.86      238.12      1.36 o 
  -2   1   3       54.63       54.12      0.99 o 
   1   1   3     2502.11     2445.46    164.99 o 
   2   1   3       53.00       50.96      1.03 o 
   3   1   3      234.66      226.40      1.56 o 
   4   1   3      329.44      340.20      3.65 o 
   5   1   3       93.87       89.21      2.58 o 
   6   1   3      194.60      215.89      4.03 o 
   7   1   3       20.77       23.09      3.20 o 
  -7   2   3       23.49       20.05      3.31 o 
  -6   2   3       50.81       48.78      2.50 o 
  -5   2   3      210.77      204.75      3.45 o 
  -4   2   3      192.27      173.45      1.73 o 
  -3   2   3      274.85      283.15      1.58 o 
  -2   2   3     1515.20     1446.73     62.26 o 
  -1   2   3      141.21      150.15      1.22 o 
   0   2   3     4461.15     4327.51     10.22 o 
   1   2   3      139.18      141.72      4.13 o 
   2   2   3     1499.03     1437.71     26.27 o 
   3   2   3      276.08      290.69      3.01 o 
   4   2   3      184.35      174.96      2.72 o 
   5   2   3      213.78      205.42      3.78 o 
   6   2   3       53.18       50.85      2.76 o 
   7   2   3       23.19       17.06      3.06 o 
  -7   3   3       48.78       58.34      3.20 o 
  -6   3   3       35.75       25.99      1.77 o 
  -5   3   3      447.44      462.90      6.86 o 
  -4   3   3      240.90      246.20      7.09 o 
  -3   3   3      115.41      107.33      0.68 o 
  -2   3   3      241.42      261.09      2.28 o 
  -1   3   3     1785.40     1847.07     13.98 o 
   0   3   3       62.83       54.47      0.53 o 
   1   3   3     1803.06     1836.12     14.68 o 
   2   3   3      234.56      256.05      9.09 o 
   3   3   3      118.51      107.77      1.14 o 
   4   3   3      240.30      241.30      3.84 o 
   5   3   3      445.82      474.68      6.68 o 
   6   3   3       35.48       38.94      2.50 o 
   7   3   3       48.09       46.38      3.51 o 
  -6   4   3       21.80       15.95      1.78 o 
  -5   4   3      269.50      266.17      3.60 o 
  -4   4   3       35.82       31.67      2.56 o 
  -3   4   3      243.81      230.64      1.67 o 
  -2   4   3      291.19      289.34      1.47 o 
  -1   4   3     1111.40     1065.77     11.98 o 
   0   4   3      434.20      413.47      4.09 o 
   1   4   3     1095.65     1043.46     39.35 o 
   2   4   3      295.35      285.85      3.05 o 
   3   4   3      248.06      228.34      2.97 o 
   4   4   3       34.68       30.85      1.29 o 
   5   4   3      272.47      269.39      2.78 o 
   6   4   3       22.54       21.48      3.05 o 
   7   4   3       51.58       51.38      4.28 o 
  -6   5   3       17.31       18.40      2.77 o 
  -5   5   3       36.27       41.26      2.50 o 
  -4   5   3      160.07      138.94      2.95 o 
  -3   5   3      309.48      308.97      2.58 o 
  -2   5   3       74.53       68.39      2.21 o 
  -1   5   3      306.65      314.00     10.48 o 
   0   5   3      953.00     1052.10      4.42 o 
   1   5   3      308.99      322.78      7.02 o 
   2   5   3       74.44       69.72      1.71 o 
   3   5   3      308.60      301.60      2.21 o 
   4   5   3      155.91      133.23      3.02 o 
   5   5   3       37.11       40.10      2.46 o 
   6   5   3       17.85       23.01      3.27 o 
   7   5   3       12.62        9.20      4.25 o 
  -6   6   3       56.45       61.64      3.08 o 
  -5   6   3        3.72       -0.65      0.65 o 
  -4   6   3       95.25       96.62      2.86 o 
  -3   6   3       70.01       69.20      2.22 o 
  -1   6   3       55.82       54.37      1.55 o 
   0   6   3      812.29      830.51      3.22 o 
   1   6   3       54.46       50.40      1.27 o 
   2   6   3       81.93       88.03      1.11 o 
   3   6   3       69.38       69.71      1.34 o 
   4   6   3       90.41       93.63      1.55 o 
   5   6   3        3.79        0.81      1.03 o 
   6   6   3       55.62       73.02      3.66 o 
  -6   7   3       16.97       12.95      3.68 o 
  -5   7   3       16.62       14.55      2.94 o 
  -4   7   3       14.75       14.95      2.18 o 
  -3   7   3       30.53       24.86      1.99 o 
  -2   7   3       55.25       52.26      2.26 o 
  -1   7   3       22.75       21.73      2.01 o 
   0   7   3      112.95      109.46      2.33 o 
   1   7   3       22.73       21.08      1.87 o 
   2   7   3       57.45       49.81      2.21 o 
   3   7   3       31.13       28.73      3.29 o 
   4   7   3       14.40       13.66      2.08 o 
   5   7   3       15.88       16.65      2.30 o 
  -5   8   3        8.72       12.10      3.09 o 
  -4   8   3       16.93       12.96      2.60 o 
  -3   8   3       73.18       67.82      2.86 o 
  -2   8   3       37.68       34.91      2.39 o 
  -1   8   3      165.64      179.26      2.49 o 
   0   8   3      409.07      442.71      4.60 o 
   1   8   3      168.77      179.14      3.15 o 
   2   8   3       36.73       33.04      2.16 o 
   3   8   3       75.95       70.03      2.71 o 
   4   8   3       17.65       16.46      2.30 o 
   5   8   3        8.75       10.28      2.41 o 
  -4   9   3       39.07       43.34      3.50 o 
  -3   9   3       47.27       39.58      2.83 o 
  -2   9   3        7.19        6.77      2.63 o 
  -1   9   3       62.92       67.80      2.90 o 
   0   9   3       19.04       14.95      1.59 o 
   1   9   3       61.51       62.27      2.49 o 
   2   9   3        7.60        8.37      2.61 o 
   3   9   3       47.70       42.52      2.68 o 
   4   9   3       39.52       44.41      2.68 o 
  -2  10   3       69.27       78.37      3.25 o 
  -1  10   3       41.49       43.79      2.72 o 
   0  10   3       26.25       30.81      2.94 o 
   1  10   3       42.53       51.68      2.70 o 
   2  10   3       68.30       85.96      3.12 o 
   0   0   4      627.28      289.17    203.64 o 
   1   0   4     1241.27     1164.85      2.31 o 
   2   0   4     2607.24     2679.26      6.41 o 
   3   0   4       34.05       31.88      1.15 o 
   4   0   4      357.20      371.97      2.68 o 
   5   0   4       11.58       16.49      2.03 o 
   6   0   4       61.77       76.97      2.92 o 
   7   0   4       69.28       90.14      3.58 o 
  -7   1   4      160.06      182.21      4.40 o 
  -6   1   4      189.23      202.59      3.90 o 
  -5   1   4       98.09       93.75      2.74 o 
  -4   1   4       73.13       67.94      1.81 o 
  -3   1   4      502.78      447.09      6.90 o 
  -2   1   4      836.80      776.01      3.35 o 
   0   1   4    13284.61     9234.17    567.68 o 
   1   1   4     7016.20     6762.54     51.93 o 
   2   1   4      851.26      776.12      3.56 o 
   3   1   4      499.68      453.10     17.14 o 
   4   1   4       74.18       65.74      1.85 o 
   5   1   4       94.25       94.46      2.70 o 
   6   1   4      193.84      216.49      4.38 o 
   7   1   4      159.71      185.89      4.60 o 
  -7   2   4        3.88        0.65      3.03 o 
  -6   2   4      158.07      173.84      3.63 o 
  -5   2   4      192.55      199.53      3.45 o 
  -4   2   4      344.51      380.72      3.84 o 
  -3   2   4       19.38       17.96      0.76 o 
  -2   2   4      354.08      357.92      2.27 o 
  -1   2   4     2427.94     2573.14      4.97 o 
   0   2   4     1004.83     1070.54      7.33 o 
   1   2   4     2428.51     2632.22      5.65 o 
   2   2   4      361.20      351.62      2.48 o 
   3   2   4       19.48       19.58      1.50 o 
   5   2   4      193.32      204.19      3.86 o 
   6   2   4      155.47      179.23      3.99 o 
   7   2   4        3.80        3.07      3.67 o 
  -7   3   4       24.52       26.22      3.52 o 
  -6   3   4       72.75       76.14      2.73 o 
  -5   3   4      138.15      147.87      2.91 o 
  -4   3   4      496.61      494.82      1.94 o 
  -3   3   4      618.52      616.28      7.73 o 
  -2   3   4     2340.33     2376.85     78.10 o 
  -1   3   4       55.81       70.18      0.75 o 
   0   3   4       31.01       26.20      0.51 o 
   1   3   4       58.46       67.38      2.41 o 
   2   3   4     2372.59     2455.13     11.79 o 
   3   3   4      623.77      582.59      3.44 o 
   4   3   4      490.01      503.88      4.68 o 
   5   3   4      141.02      149.77      1.99 o 
   6   3   4       70.70       76.79      3.22 o 
   7   3   4       24.81       30.57      3.65 o 
  -6   4   4        5.12        1.33      1.31 o 
  -5   4   4      106.01      104.32      6.91 o 
  -4   4   4      179.37      177.10      1.94 o 
  -3   4   4      103.30      101.33      1.01 o 
  -2   4   4       64.60       75.51      3.51 o 
  -1   4   4     1068.86     1080.02      5.71 o 
   0   4   4      495.67      512.15      3.19 o 
   1   4   4     1074.84     1079.28      5.40 o 
   2   4   4       64.84       76.56      2.96 o 
   3   4   4       98.42      100.21      1.10 o 
   4   4   4      180.02      173.91      3.08 o 
   5   4   4      108.20      108.16      7.76 o 
   6   4   4        5.25        2.40      2.69 o 
   7   4   4       29.33       35.84      4.21 o 
  -6   5   4       50.32       48.14      2.79 o 
  -5   5   4       92.35       91.02      2.65 o 
  -4   5   4       93.12       89.68      2.51 o 
  -3   5   4      290.68      302.10      2.63 o 
  -2   5   4      838.28      783.43      3.81 o 
  -1   5   4      108.90      113.86      1.50 o 
   0   5   4      976.59      976.45     11.50 o 
   1   5   4      102.48      103.33      3.62 o 
   2   5   4      846.35      791.26      3.69 o 
   3   5   4      294.20      303.33      3.85 o 
   4   5   4       94.71       92.96      1.49 o 
   5   5   4       92.35       97.09      2.11 o 
   6   5   4       49.24       60.59      3.03 o 
   7   5   4        7.58        2.08      3.26 o 
  -6   6   4       77.27       79.32      3.21 o 
  -5   6   4        5.39       -0.10      0.17 o 
  -4   6   4       52.17       47.93      2.18 o 
  -3   6   4      132.90      135.22      5.86 o 
  -2   6   4      176.01      162.37      2.80 o 
  -1   6   4       36.06       33.44      1.24 o 
   0   6   4       65.82       72.65      1.37 o 
   1   6   4       35.91       34.73      1.65 o 
   2   6   4      177.13      176.20      5.27 o 
   3   6   4      133.61      137.54      2.66 o 
   4   6   4       52.59       51.43      1.20 o 
   5   6   4        5.53        3.98      2.66 o 
   6   6   4       78.37       88.47      3.33 o 
  -6   7   4       20.71       16.40      3.84 o 
  -5   7   4      104.18       99.11      3.37 o 
  -4   7   4       21.48       16.91      2.19 o 
  -3   7   4       10.48        9.83      1.16 o 
  -2   7   4      102.87       99.99      1.44 o 
  -1   7   4      452.71      478.08      4.69 o 
   0   7   4      199.86      195.81      1.75 o 
   1   7   4      462.94      470.68      4.14 o 
   2   7   4      101.01       94.67      2.47 o 
   3   7   4       10.17       10.28      1.30 o 
   4   7   4       21.33       18.09      1.97 o 
  -5   8   4       16.81       18.78      3.23 o 
  -4   8   4       14.19       12.71      2.48 o 
  -3   8   4        8.05        4.94      2.39 o 
  -2   8   4        0.73        2.36      2.01 o 
  -1   8   4       24.66       28.16      2.26 o 
   0   8   4        0.93        4.22      1.58 o 
   1   8   4       25.11       28.27      3.17 o 
   2   8   4        0.71       -1.08      1.08 o 
   3   8   4        7.45        3.15      1.97 o 
   4   8   4       14.52       11.51      2.30 o 
  -4   9   4       45.76       53.74      3.46 o 
  -3   9   4       25.58       20.60      2.72 o 
  -2   9   4      100.90      105.92      3.28 o 
  -1   9   4       69.90       74.33      2.77 o 
   0   9   4       11.70        9.52      1.59 o 
   1   9   4       71.00       72.50      2.63 o 
   2   9   4       99.67      107.63      2.99 o 
   3   9   4       25.54       23.01      2.55 o 
  -2  10   4        5.34        5.48      3.14 o 
  -1  10   4       38.66       40.69      2.88 o 
   0  10   4       10.31       14.13      3.05 o 
   1  10   4       38.77       37.02      2.58 o 
   2  10   4        5.62       10.20      2.62 o 
   1   0   5       59.58      105.31      0.82 o 
   2   0   5      314.13      312.52      1.68 o 
   3   0   5      306.98      282.93     15.32 o 
   4   0   5        9.08        4.60      1.09 o 
   5   0   5       68.90       66.85      2.43 o 
   6   0   5       11.91       10.86      2.65 o 
   7   0   5       19.73       21.10      3.38 o 
  -7   1   5       30.46       41.62      3.51 o 
  -6   1   5      345.35      381.70      5.15 o 
  -5   1   5       54.57       53.25      2.38 o 
  -4   1   5       49.84       53.08      1.09 o 
  -3   1   5      519.45      548.49      3.66 o 
  -2   1   5      270.93      283.92      2.20 o 
   0   1   5      936.18     1084.55      2.52 o 
   1   1   5     2521.03     2580.88     27.69 o 
   2   1   5      270.48      281.14      2.29 o 
   3   1   5      507.61      525.08      3.75 o 
   4   1   5       53.54       56.30      1.82 o 
   5   1   5       54.84       54.85      2.43 o 
   6   1   5      347.18      381.33      5.19 o 
   7   1   5       31.19       39.05      3.53 o 
  -7   2   5       42.36       41.99      3.17 o 
  -6   2   5       96.67      114.89      3.13 o 
  -5   2   5      580.63      565.52      4.46 o 
  -4   2   5      386.65      378.62      3.40 o 
  -3   2   5      552.84      510.86     36.14 o 
  -2   2   5     1240.94     1257.92      4.43 o 
  -1   2   5      677.10      690.23      2.72 o 
   0   2   5      124.01      106.17      1.51 o 
   1   2   5      673.80      704.66      3.21 o 
   2   2   5     1262.33     1261.24      8.37 o 
   3   2   5      550.14      534.65     43.35 o 
   5   2   5      577.81      565.73      5.58 o 
   6   2   5       93.45      111.98      3.45 o 
   7   2   5       43.83       43.57      3.72 o 
  -7   3   5       26.43       25.77      3.04 o 
  -6   3   5       57.94       64.33      2.67 o 
  -5   3   5       43.03       39.85      3.35 o 
  -4   3   5       93.67       92.67      1.54 o 
  -3   3   5       58.56       58.49      0.91 o 
  -2   3   5      583.09      535.36     12.48 o 
  -1   3   5      173.55      152.67      1.62 o 
   0   3   5      618.40      599.34      2.09 o 
   1   3   5      177.63      160.89      1.25 o 
   2   3   5      572.15      546.62     12.55 o 
   3   3   5       59.61       57.24      1.29 o 
   4   3   5       91.28       91.52      1.63 o 
   5   3   5       40.94       38.85      1.28 o 
   6   3   5       59.36       64.92      1.72 o 
   7   3   5       26.35       31.65      3.47 o 
  -6   4   5       72.35       73.26      1.91 o 
  -5   4   5       29.03       35.39      1.43 o 
  -4   4   5       56.94       50.61      1.34 o 
  -3   4   5      719.38      727.96      2.68 o 
  -2   4   5      471.41      490.24     17.31 o 
  -1   4   5      363.73      336.63      6.66 o 
   0   4   5       25.20       29.06      1.60 o 
   1   4   5      363.57      336.79      8.82 o 
   2   4   5      466.47      497.52     13.74 o 
   4   4   5       56.54       53.20      1.24 o 
   5   4   5       29.98       34.17      1.30 o 
   6   4   5       73.13       68.95      1.98 o 
   7   4   5       22.63       29.68      4.26 o 
  -6   5   5        1.43       -1.71      1.71 o 
  -5   5   5       32.16       33.81      2.37 o 
  -4   5   5      128.63      121.49      2.87 o 
  -3   5   5        1.07        0.02      1.37 o 
  -2   5   5       52.02       46.82      2.28 o 
  -1   5   5      341.15      375.30      7.06 o 
   0   5   5       29.83       33.83      0.77 o 
   1   5   5      339.03      360.50      4.41 o 
   2   5   5       53.03       44.49      4.69 o 
   3   5   5        0.81       -0.08      1.23 o 
   4   5   5      127.89      121.93      4.14 o 
   5   5   5       30.48       33.16      1.41 o 
   6   5   5        1.32        0.13      0.50 o 
   7   5   5       31.14       38.11      4.11 o 
  -6   6   5       10.21       10.08      3.48 o 
  -5   6   5       21.76       14.96      2.53 o 
  -4   6   5       32.59       37.57      2.30 o 
  -3   6   5       38.29       32.74      1.17 o 
  -2   6   5      325.62      323.96      2.47 o 
  -1   6   5      134.36      125.94      3.63 o 
   0   6   5      656.33      640.50     10.53 o 
   1   6   5      133.40      127.67      1.78 o 
   2   6   5      333.73      325.93      3.49 o 
   3   6   5       39.91       36.85      0.99 o 
   4   6   5       30.87       36.94      1.73 o 
   5   6   5       22.03       20.71      2.71 o 
   6   6   5       10.76       15.17      3.73 o 
  -5   7   5       11.43       14.89      2.88 o 
  -4   7   5        9.47        5.50      2.22 o 
  -3   7   5        8.39        8.00      1.24 o 
  -2   7   5        6.78        7.89      1.01 o 
  -1   7   5       83.63       81.04      3.59 o 
   0   7   5       10.72        6.28      0.92 o 
   1   7   5       85.14       82.82      2.66 o 
   2   7   5        5.88        4.90      1.02 o 
   3   7   5        8.85        8.93      1.28 o 
  -5   8   5       57.26       64.89      3.30 o 
  -4   8   5       77.06       74.60      3.04 o 
  -3   8   5       24.09       25.54      2.22 o 
  -2   8   5       38.91       37.88      2.30 o 
  -1   8   5      110.45      118.55      2.90 o 
   0   8   5       53.08       47.70      3.21 o 
   1   8   5      108.91      120.29      4.90 o 
   2   8   5       38.97       30.57      2.25 o 
   3   8   5       24.60       24.89      2.27 o 
  -4   9   5       23.58       26.17      3.43 o 
  -3   9   5       30.20       26.21      2.82 o 
  -2   9   5       22.33       21.57      2.50 o 
  -1   9   5       14.37       17.85      2.56 o 
   0   9   5       23.09       23.26      2.59 o 
   1   9   5       14.25       14.19      1.72 o 
   2   9   5       22.25       17.67      2.31 o 
  -2  10   5      104.01      114.92      3.77 o 
  -1  10   5        4.17        1.57      2.72 o 
   0  10   5       10.37       10.76      2.73 o 
   0   0   6     3763.09     4121.79    101.93 o 
   1   0   6       39.27       43.79      0.62 o 
   2   0   6        1.87        1.48      0.47 o 
   3   0   6     1147.09     1216.94      5.51 o 
   4   0   6       65.23       55.92      1.77 o 
   5   0   6       13.35       18.67      1.88 o 
   6   0   6      122.42      129.17      3.45 o 
   7   0   6        0.11       -0.66      0.80 o 
  -7   1   6      111.27      133.14      4.10 o 
  -6   1   6       51.80       49.14      2.62 o 
  -5   1   6      416.31      429.76      4.84 o 
  -4   1   6      374.87      366.17      2.90 o 
  -3   1   6      849.03      862.39      4.55 o 
  -2   1   6      443.31      440.43      7.55 o 
   0   1   6     1612.07     1575.61      6.54 o 
   1   1   6     1017.04     1013.92     13.19 o 
   2   1   6      455.18      429.37     10.75 o 
   3   1   6      860.02      877.64      4.76 o 
   4   1   6      377.04      355.51      3.55 o 
   5   1   6      412.10      435.84      4.96 o 
   6   1   6       48.97       49.93      3.00 o 
   7   1   6      110.99      128.17      4.09 o 
  -7   2   6        8.99       12.19      3.12 o 
  -6   2   6        6.81        4.96      2.67 o 
  -5   2   6      123.63      120.43      1.84 o 
  -4   2   6       29.19       25.04      0.99 o 
  -3   2   6       59.60       58.08      1.00 o 
  -1   2   6     1846.92     1928.50      5.04 o 
   0   2   6      230.19      208.86      2.01 o 
   1   2   6     1894.76     1952.79      5.41 o 
   2   2   6      634.57      646.63      5.11 o 
   3   2   6       61.48       57.57      1.45 o 
   4   2   6       31.62       22.30      1.15 o 
   5   2   6      118.50      116.51      2.95 o 
   6   2   6        7.10       12.18      1.94 o 
   7   2   6        9.53       18.72      4.62 o 
  -7   3   6       13.04       15.13      3.32 o 
  -6   3   6       78.07       90.87      2.95 o 
  -5   3   6       72.62       71.55      1.63 o 
  -3   3   6      232.55      223.33      2.69 o 
  -2   3   6      474.56      536.82      2.87 o 
  -1   3   6     1035.02     1090.17      4.31 o 
   0   3   6       14.41       11.94      0.40 o 
   2   3   6      487.39      542.69      2.34 o 
   3   3   6      238.30      214.06      2.39 o 
   4   3   6      475.30      454.44      2.65 o 
   5   3   6       72.52       73.23      2.66 o 
   6   3   6       78.16       89.60      3.14 o 
   7   3   6       13.76       13.58      1.84 o 
  -6   4   6       57.79       62.68      4.91 o 
  -5   4   6       39.28       38.64      1.98 o 
  -4   4   6       28.54       30.83      1.21 o 
  -3   4   6       70.20       68.30      2.63 o 
  -2   4   6       49.06       52.61      1.32 o 
  -1   4   6      230.87      242.07      2.47 o 
   0   4   6       11.94        7.82      0.43 o 
   1   4   6      234.08      248.20      1.77 o 
   2   4   6       44.43       50.85      1.72 o 
   3   4   6       72.31       57.35      1.41 o 
   4   4   6       32.33       35.24      1.17 o 
   5   4   6       38.48       37.18      1.29 o 
   6   4   6       55.41       58.75      5.94 o 
   7   4   6       49.09       53.87      4.27 o 
  -6   5   6       78.15       72.87      2.82 o 
  -5   5   6      175.81      160.88      3.15 o 
  -4   5   6      252.62      255.16      3.67 o 
  -3   5   6      352.21      306.04      3.66 o 
  -2   5   6      391.97      405.88      4.62 o 
  -1   5   6      346.31      359.65      3.15 o 
   0   5   6       24.30       24.51      0.73 o 
   1   5   6      347.68      361.58      2.51 o 
   2   5   6      382.15      406.06      3.31 o 
   3   5   6      345.75      314.29      3.05 o 
   4   5   6      253.22      245.58      2.83 o 
   5   5   6      176.85      159.47      2.57 o 
   6   5   6       80.28       90.17      3.56 o 
  -6   6   6       27.78       20.72      3.33 o 
  -5   6   6       46.17       55.64      2.80 o 
  -4   6   6       11.95       12.13      1.99 o 
  -3   6   6       35.34       33.85      0.96 o 
  -2   6   6       44.38       40.76      1.34 o 
  -1   6   6      319.50      308.00      2.07 o 
   0   6   6      241.56      247.95      1.93 o 
   3   6   6       38.54       37.52      1.14 o 
   4   6   6       12.06       11.04      1.26 o 
   5   6   6       45.87       50.51      3.86 o 
   6   6   6       28.75       24.04      3.64 o 
  -5   7   6       39.86       45.58      3.09 o 
  -4   7   6       11.47        8.00      1.39 o 
  -3   7   6      166.85      156.06      5.82 o 
  -2   7   6      182.24      178.92      6.55 o 
  -1   7   6      114.88      106.07      1.49 o 
   0   7   6       74.76       71.58      1.32 o 
   2   7   6      182.20      195.87      8.29 o 
   4   7   6       12.53       13.50      1.85 o 
  -5   8   6       27.87       27.91      3.38 o 
  -4   8   6       53.84       56.60      2.75 o 
  -3   8   6       10.89       10.73      2.37 o 
  -2   8   6       13.83       15.72      2.53 o 
  -1   8   6       33.36       30.70      2.49 o 
   0   8   6       44.26       40.53      2.23 o 
   1   8   6       33.96       32.64      2.20 o 
   3   8   6       10.99       10.30      1.85 o 
  -3   9   6        7.96        6.80      2.56 o 
  -2   9   6        9.98        7.23      2.57 o 
  -1   9   6       45.81       52.61      2.68 o 
   0   9   6       28.10       28.06      2.55 o 
   1   9   6       46.77       54.09      2.72 o 
  -2  10   6       16.53       15.72      3.14 o 
  -1  10   6        2.40        1.10      3.76 o 
   0  10   6        1.59       -0.52      0.52 o 
   1   0   7      262.99      348.07     76.72 o 
   2   0   7     2157.60     2411.69      4.89 o 
   3   0   7      905.45      916.32      4.88 o 
   4   0   7       38.98       44.91      5.51 o 
   5   0   7       64.94       64.36      2.25 o 
   6   0   7       18.27       23.95      2.75 o 
   7   0   7      130.53      134.10      4.14 o 
  -7   1   7       40.20       54.56      3.89 o 
  -6   1   7       10.04        5.65      2.87 o 
  -5   1   7      167.79      168.89      3.22 o 
  -4   1   7        5.60        9.14      0.82 o 
  -3   1   7       49.95       41.31      1.35 o 
  -2   1   7      158.62      159.05      1.05 o 
   0   1   7       51.70       58.85      1.40 o 
   1   1   7     1364.34     1339.99     16.42 o 
   2   1   7      160.82      157.89      3.01 o 
   3   1   7       45.74       39.60      1.40 o 
   4   1   7        6.62       10.93      1.03 o 
   5   1   7      169.81      163.61      3.24 o 
   6   1   7        8.78        3.04      4.26 o 
   7   1   7       39.12       47.74      3.62 o 
  -6   2   7       44.08       39.93      2.48 o 
  -5   2   7      207.22      215.84      6.75 o 
  -4   2   7       28.44       27.44      1.16 o 
  -3   2   7      103.00       85.41      1.62 o 
  -1   2   7       75.87       77.77      1.43 o 
   0   2   7       33.69       40.18      0.41 o 
   1   2   7       77.67       79.48      1.28 o 
   2   2   7      265.58      295.01      1.70 o 
   3   2   7      100.14       80.61      1.74 o 
   4   2   7       29.17       28.75      1.64 o 
   5   2   7      206.40      219.72      3.85 o 
   6   2   7       43.07       36.90      2.67 o 
   7   2   7      104.95      115.83      3.68 o 
  -7   3   7       16.10       19.63      3.27 o 
  -6   3   7       59.25       61.34      2.74 o 
  -5   3   7       63.02       53.64      2.09 o 
  -4   3   7      300.33      258.72      2.19 o 
  -3   3   7      410.52      379.54      4.40 o 
  -2   3   7      819.92      802.34      2.84 o 
   0   3   7       21.02       24.81      0.59 o 
   1   3   7       51.04       55.55      0.72 o 
   2   3   7      830.48      775.61      3.62 o 
   3   3   7      413.10      378.77      2.38 o 
   4   3   7      298.23      259.46      2.13 o 
   5   3   7       64.60       57.90      1.46 o 
   6   3   7       61.16       59.59      1.92 o 
   7   3   7       16.74       17.43      2.01 o 
  -6   4   7      158.08      173.61     11.64 o 
  -5   4   7        6.76        5.28      1.54 o 
  -4   4   7      459.80      457.54      3.08 o 
  -3   4   7       84.52       90.73      1.31 o 
  -2   4   7       23.94       22.86      0.91 o 
  -1   4   7      134.80      156.26      2.96 o 
   0   4   7      189.44      211.99      1.68 o 
   1   4   7      139.49      158.71      1.73 o 
   2   4   7       22.48       23.51      0.78 o 
   3   4   7       82.65       87.22      2.00 o 
   4   4   7      454.68      451.84      2.84 o 
   5   4   7        6.36        4.09      1.27 o 
   6   4   7      158.16      163.40     19.74 o 
   7   4   7        7.41        6.72      4.31 o 
  -6   5   7       19.93       20.54      2.84 o 
  -5   5   7       19.97       21.97      2.18 o 
  -4   5   7       66.14       71.60      2.53 o 
  -3   5   7      251.45      244.35      2.63 o 
  -2   5   7      122.98      121.39      1.17 o 
  -1   5   7       53.17       46.64      1.38 o 
   0   5   7       63.23       60.98      3.71 o 
   1   5   7       48.53       44.21      2.20 o 
   2   5   7      128.09      122.06      1.48 o 
   3   5   7      247.70      240.56      2.84 o 
   4   5   7       64.19       70.66      2.38 o 
   5   5   7       20.66       20.21      1.68 o 
   6   5   7       19.12       20.71      1.77 o 
  -6   6   7        6.18        3.88      3.20 o 
  -5   6   7       60.42       59.67      2.80 o 
  -4   6   7        9.96       10.88      2.14 o 
  -3   6   7      166.07      158.14      1.48 o 
  -2   6   7       40.44       35.61      1.07 o 
  -1   6   7      192.68      183.18      2.15 o 
   0   6   7       83.49       92.32      1.31 o 
   1   6   7      192.85      186.56      2.64 o 
   2   6   7       38.46       35.81      2.01 o 
   3   6   7      163.68      155.17      1.79 o 
   4   6   7       10.58        9.71      2.63 o 
   5   6   7       58.17       58.76      3.05 o 
   6   6   7        6.38        5.29      3.71 o 
  -5   7   7        5.67        4.42      2.92 o 
  -4   7   7       69.41       69.28      1.68 o 
  -3   7   7       87.06       82.66      2.29 o 
  -2   7   7       37.84       39.10      1.80 o 
  -1   7   7       75.59       72.75      1.13 o 
   0   7   7      387.09      399.22     16.96 o 
   2   7   7       41.19       46.16      1.78 o 
   4   7   7       67.04       70.41      2.12 o 
  -5   8   7        8.02        4.87      3.47 o 
  -4   8   7        7.12       10.03      2.58 o 
  -3   8   7       11.18        6.47      2.61 o 
  -2   8   7       52.81       49.32      2.71 o 
  -1   8   7       31.76       29.07      2.35 o 
   0   8   7        0.46        0.40      2.10 o 
   1   8   7       31.54       31.57      2.12 o 
   3   8   7       11.78       11.29      2.09 o 
  -3   9   7      115.75      128.48      3.82 o 
  -2   9   7        0.83       -0.98      0.98 o 
  -1   9   7       74.65       85.65      2.99 o 
   0   9   7        0.03       -0.97      1.76 o 
   1   9   7       75.02       87.11      2.95 o 
  -2  10   7       11.39        9.88      3.05 o 
  -1  10   7       31.16       30.72      3.32 o 
   0  10   7        0.57       -0.57      0.83 o 
   0   0   8       16.08       21.96      1.31 o 
   1   0   8       13.55       16.01      1.41 o 
   2   0   8     1476.14     1486.78      3.97 o 
   3   0   8       66.33       66.39      0.87 o 
   4   0   8      648.36      618.02     14.15 o 
   5   0   8       18.26       14.89      1.95 o 
   6   0   8       40.81       46.62      3.03 o 
   7   0   8        2.28        5.21      3.66 o 
  -7   1   8       67.47       75.03      3.83 o 
  -6   1   8       63.72       69.86      3.11 o 
  -5   1   8       48.83       54.91      2.42 o 
  -4   1   8      281.53      305.64      2.21 o 
  -3   1   8      135.80      144.74      2.76 o 
  -2   1   8      638.63      666.10      2.24 o 
  -1   1   8      743.98      820.70     16.18 o 
   0   1   8      299.87      334.13      1.21 o 
   1   1   8      745.31      819.48      8.43 o 
   2   1   8      631.87      659.11      3.17 o 
   3   1   8      140.29      145.80      2.53 o 
   4   1   8      280.41      296.26      3.56 o 
   5   1   8       51.41       52.19      2.31 o 
   6   1   8       64.65       67.51      3.23 o 
   7   1   8       65.48       70.90      3.89 o 
  -7   2   8       38.66       47.53      3.39 o 
  -6   2   8       51.21       44.80      2.48 o 
  -5   2   8      177.72      191.23      7.34 o 
  -4   2   8      226.34      230.77      2.98 o 
  -3   2   8      294.91      307.76      2.95 o 
  -1   2   8       99.71       85.40      1.31 o 
   0   2   8       21.01       31.26      1.58 o 
   1   2   8      106.72       97.01      2.09 o 
   2   2   8      498.08      529.88     19.96 o 
   3   2   8      307.27      309.08      3.19 o 
   4   2   8      227.47      224.34      2.75 o 
   5   2   8      177.55      191.47      3.04 o 
   6   2   8       51.66       44.60      1.66 o 
   7   2   8       38.89       43.95      1.84 o 
  -7   3   8       28.47       30.29      3.36 o 
  -6   3   8       66.71       75.27      2.81 o 
  -5   3   8       49.77       45.82      1.49 o 
  -4   3   8       62.08       54.24      1.31 o 
  -3   3   8       82.20       68.87      1.54 o 
  -2   3   8      589.09      616.61      3.27 o 
  -1   3   8      116.21      118.24      2.01 o 
   0   3   8       13.58       11.95      0.78 o 
   1   3   8      114.86      115.61      1.18 o 
   2   3   8      595.26      625.32      4.01 o 
   3   3   8       82.97       69.62      1.77 o 
   4   3   8       63.30       59.41      1.74 o 
   5   3   8       49.94       46.95      1.75 o 
   6   3   8       66.56       69.62      1.83 o 
   7   3   8       27.20       27.49      5.40 o 
  -5   4   8       10.34       10.91      1.54 o 
  -4   4   8      214.63      218.52      5.69 o 
  -3   4   8      112.97      104.10      1.61 o 
  -2   4   8      754.47      788.81      6.92 o 
  -1   4   8      135.29      143.55      1.91 o 
   0   4   8        0.35        1.92      0.61 o 
   1   4   8      132.96      146.54      1.49 o 
   2   4   8      772.46      786.72     10.94 o 
   3   4   8      112.59      102.64      3.42 o 
   4   4   8      211.89      200.48      6.25 o 
   5   4   8       10.54       12.18      2.24 o 
   6   4   8        6.08       10.74      1.59 o 
   7   4   8       14.19       13.46      2.32 o 
  -6   5   8       55.59       50.19      3.02 o 
  -5   5   8       11.56       10.59      2.50 o 
  -4   5   8       10.83        9.59      2.26 o 
  -3   5   8       80.50       78.81      3.39 o 
  -2   5   8      275.23      246.58      1.62 o 
  -1   5   8       63.62       66.83      1.61 o 
   0   5   8      305.47      292.85      4.52 o 
   1   5   8       64.82       71.85      1.80 o 
   2   5   8      275.06      242.55      1.95 o 
   3   5   8       81.05       78.33      3.91 o 
   4   5   8       10.08       10.18      1.05 o 
   5   5   8       12.43       10.04      1.61 o 
   6   5   8       55.78       48.57      2.28 o 
  -6   6   8       19.48       16.63      3.41 o 
  -5   6   8       60.90       66.00      2.98 o 
  -4   6   8       30.54       28.22      2.47 o 
  -3   6   8      113.13      113.40      1.54 o 
  -2   6   8      162.27      154.73      2.43 o 
  -1   6   8      172.01      169.52      4.12 o 
   0   6   8       95.40       94.64      3.07 o 
   1   6   8      172.86      170.28      2.66 o 
   2   6   8      164.38      152.44      2.15 o 
   3   6   8      114.79      115.13      2.26 o 
   4   6   8       31.03       26.76      2.71 o 
   5   6   8       60.61       68.07      4.09 o 
   6   6   8       19.05       18.06      3.85 o 
  -5   7   8       44.35       38.04      2.79 o 
  -4   7   8       37.18       29.24      1.51 o 
  -3   7   8      107.22      104.39      1.95 o 
  -2   7   8       62.86       62.92      2.56 o 
  -1   7   8      136.11      129.62      4.15 o 
   0   7   8       49.48       57.09      1.33 o 
   2   7   8       63.02       68.16      2.17 o 
   4   7   8       38.38       34.73      2.02 o 
  -4   8   8       19.17       22.18      3.15 o 
  -3   8   8        4.74        3.69      2.66 o 
  -2   8   8      119.59      124.14      4.14 o 
  -1   8   8        0.67       -0.03      0.21 o 
   0   8   8      134.74      140.84      2.34 o 
   3   8   8        4.59        4.92      2.30 o 
   4   8   8       19.55       23.97      2.79 o 
  -3   9   8        1.43        3.72      3.40 o 
  -2   9   8        5.03        3.11      3.12 o 
  -1   9   8        7.25        8.85      3.09 o 
   0   9   8        3.64        4.63      3.00 o 
   1   9   8        7.40        7.45      2.89 o 
  -1  10   8       11.77       12.53      3.37 o 
   0  10   8       15.05       16.48      3.55 o 
   1   0   9     1216.93     1296.79      2.81 o 
   2   0   9      346.98      402.09      2.24 o 
   3   0   9       13.68        7.69      0.63 o 
   4   0   9      308.99      318.33      3.63 o 
   5   0   9       48.65       36.95      2.11 o 
   6   0   9      305.70      353.83      5.32 o 
   7   0   9       25.75       23.05      3.56 o 
  -7   1   9        1.29       -3.08      3.08 o 
  -6   1   9       44.78       43.17      2.79 o 
  -5   1   9      122.58       90.83      2.15 o 
  -4   1   9       12.67       11.43      1.54 o 
  -3   1   9      327.95      329.85      1.73 o 
  -2   1   9      228.45      261.81      1.57 o 
  -1   1   9       47.01       64.71      3.08 o 
   0   1   9      851.33      879.95      2.36 o 
   1   1   9       48.52       63.79      2.08 o 
   2   1   9      221.08      246.53      2.07 o 
   3   1   9      333.71      329.70      4.18 o 
   4   1   9       14.23       15.87      1.37 o 
   5   1   9      120.27      108.90      2.78 o 
   6   1   9       45.11       51.47      2.97 o 
   7   1   9        1.11        0.04      4.02 o 
  -7   2   9       60.11       72.36      3.46 o 
  -6   2   9      100.70      104.10      3.26 o 
  -5   2   9       87.35       79.58      4.70 o 
  -4   2   9       97.63       81.84      1.98 o 
  -3   2   9      493.92      520.79      3.82 o 
  -1   2   9      144.33      147.59      1.71 o 
   0   2   9     1894.42     1947.12      3.32 o 
   1   2   9      143.30      147.87      1.24 o 
   2   2   9      138.09      110.19      1.91 o 
   3   2   9      493.87      500.91      6.43 o 
   4   2   9       95.95       77.75      2.21 o 
   5   2   9       91.94       79.62     10.97 o 
   6   2   9      100.36      110.38      3.48 o 
   7   2   9       58.74       65.64      4.47 o 
  -7   3   9       19.85       23.39      3.72 o 
  -6   3   9       21.70       20.51      2.63 o 
  -5   3   9       83.35       76.74      2.43 o 
  -4   3   9      430.13      408.79      3.90 o 
  -2   3   9      811.42      785.97      3.80 o 
  -1   3   9       78.08       96.03      1.54 o 
   0   3   9        1.04        4.83      0.46 o 
   1   3   9       83.19       96.04      1.97 o 
   2   3   9      799.12      777.42      4.26 o 
   3   3   9      177.25      179.79      1.72 o 
   4   3   9      429.83      416.72      4.44 o 
   5   3   9       79.69       71.91      1.53 o 
   6   3   9       22.80       22.61      1.61 o 
   7   3   9       19.94       16.67      2.08 o 
  -5   4   9      120.44      115.94      5.06 o 
  -4   4   9      442.42      413.40      2.85 o 
  -3   4   9      404.52      367.42      5.30 o 
  -2   4   9       95.36       82.66      1.62 o 
  -1   4   9      302.95      290.89     14.34 o 
   0   4   9        0.21        0.23      0.44 o 
   1   4   9      305.16      293.32      3.85 o 
   2   4   9       93.86       87.37      1.31 o 
   3   4   9      404.14      375.80     15.33 o 
   5   4   9      118.31      111.51      8.29 o 
   6   4   9        6.72        6.11      1.71 o 
   7   4   9        9.95        8.16      2.44 o 
  -6   5   9       20.45       20.81      2.76 o 
  -5   5   9       95.01       97.10      3.05 o 
  -4   5   9       51.72       45.91      2.04 o 
  -3   5   9       81.93       80.96      1.90 o 
  -2   5   9        0.59        0.73      0.68 o 
  -1   5   9      178.90      173.38      2.38 o 
   0   5   9      151.28      155.07      6.91 o 
   1   5   9      174.49      176.91      2.59 o 
   2   5   9        0.71        1.15      0.91 o 
   3   5   9       80.69       81.30      2.09 o 
   4   5   9       50.80       42.13      1.29 o 
   5   5   9       97.28      100.90      3.89 o 
   6   5   9       21.58       20.14      1.93 o 
  -6   6   9       15.80       11.21      3.34 o 
  -5   6   9       19.60       21.86      2.94 o 
  -4   6   9       57.54       54.87      2.68 o 
  -3   6   9       13.02       11.72      0.98 o 
  -2   6   9       53.81       54.70      1.05 o 
  -1   6   9       60.55       60.39      1.65 o 
   0   6   9       24.06       18.14      0.90 o 
   1   6   9       59.53       59.62      1.96 o 
   2   6   9       56.41       55.46      2.94 o 
   3   6   9       11.77       11.42      1.16 o 
   4   6   9       57.07       50.64      1.95 o 
   5   6   9       18.88       23.64      1.55 o 
   6   6   9       15.75       16.63      4.11 o 
  -5   7   9       13.92       18.31      2.87 o 
  -4   7   9       65.29       64.20      1.76 o 
  -3   7   9        0.28        1.03      1.35 o 
  -2   7   9       77.93       74.04      1.59 o 
  -1   7   9       36.34       35.05      1.17 o 
   0   7   9      225.10      216.65     14.07 o 
   2   7   9       77.60       80.93      2.36 o 
   3   7   9        0.20        0.38      2.14 o 
   4   7   9       65.50       70.68      2.33 o 
   5   7   9       13.52       13.22      2.41 o 
  -4   8   9       67.70       75.82      3.42 o 
  -3   8   9        0.40        0.13      1.20 o 
  -2   8   9        4.19        3.84      1.18 o 
  -1   8   9       44.86       43.17      1.36 o 
   0   8   9        4.93        5.87      1.35 o 
   1   8   9       44.52       47.69      2.38 o 
   3   8   9        0.57        0.19      0.94 o 
   4   8   9       68.50       79.99      2.82 o 
  -3   9   9       49.01       52.96      3.23 o 
  -2   9   9       23.68       23.92      3.37 o 
  -1   9   9       34.73       35.73      3.16 o 
   0   9   9       18.71       17.44      2.93 o 
   1   9   9       36.47       38.97      2.78 o 
  -1  10   9        4.46        2.17      3.53 o 
   0  10   9        2.39        0.94     74.82 o 
   0   0  10      702.17      731.47     14.06 o 
   1   0  10      213.72      220.29      1.28 o 
   2   0  10       39.75       40.57      0.89 o 
   3   0  10      109.63      114.19      3.88 o 
   4   0  10      134.11      139.53      2.59 o 
   5   0  10       89.77       82.87      2.54 o 
   6   0  10        7.96        6.47      3.00 o 
   7   0  10       45.55       49.61      3.44 o 
  -7   1  10       14.45       17.41      3.64 o 
  -6   1  10       63.41       68.89      3.06 o 
  -5   1  10       26.92       21.62      1.82 o 
  -4   1  10      244.10      212.45      2.98 o 
  -3   1  10      774.36      854.77      3.72 o 
  -2   1  10      100.20       91.95      1.06 o 
  -1   1  10      847.32      885.46      9.89 o 
   0   1  10       45.49       45.48      0.67 o 
   1   1  10      851.14      892.22      9.66 o 
   2   1  10       95.85       89.55      1.56 o 
   3   1  10      776.91      830.77     22.74 o 
   4   1  10      248.31      214.73      3.15 o 
   5   1  10       26.89       20.80      1.87 o 
   6   1  10       62.44       69.31      3.21 o 
   7   1  10       14.41       21.64      2.20 o 
  -7   2  10       20.31       21.23      3.75 o 
  -6   2  10       28.28       36.98      2.89 o 
  -5   2  10      111.85      104.53      2.33 o 
  -4   2  10       19.10       18.25      1.75 o 
  -3   2  10      368.80      385.05      3.48 o 
  -1   2  10       20.61       18.24      0.90 o 
   0   2  10      104.34      125.50      1.12 o 
   1   2  10       20.75       22.00      1.09 o 
   2   2  10      103.03       90.50      2.89 o 
   3   2  10      377.18      365.58      8.94 o 
   4   2  10       20.94       21.25      1.85 o 
   5   2  10      108.24      107.50      2.40 o 
   6   2  10       27.84       33.17      1.58 o 
   7   2  10       19.48       22.11      2.06 o 
  -7   3  10        6.74       10.68      3.67 o 
  -6   3  10        3.13        0.70      3.34 o 
  -5   3  10      111.24      112.20      1.87 o 
  -4   3  10       44.71       41.53      1.36 o 
  -3   3  10      313.15      324.15      3.16 o 
  -2   3  10      611.68      671.60      4.02 o 
  -1   3  10      147.28      164.37      9.15 o 
   0   3  10       45.56       52.45      1.21 o 
   1   3  10      157.52      199.30      6.71 o 
   2   3  10      622.12      682.44      4.31 o 
   3   3  10      309.49      318.19      3.10 o 
   4   3  10       46.69       39.02      1.28 o 
   5   3  10      109.30      103.62      1.76 o 
   6   3  10        2.53       -0.57      0.57 o 
   7   3  10        6.51        4.78      2.13 o 
  -5   4  10      141.00      143.82      2.95 o 
  -4   4  10      197.79      210.18      2.08 o 
  -3   4  10      165.59      165.92      3.23 o 
  -2   4  10       50.18       48.93      1.36 o 
  -1   4  10       53.63       49.01      1.38 o 
   0   4  10        4.93        3.00      0.56 o 
   1   4  10       54.79       45.75      0.87 o 
   2   4  10       49.82       48.10      1.14 o 
   3   4  10      163.58      167.89      1.91 o 
   4   4  10      194.57      189.68      2.19 o 
   5   4  10      140.59      140.11      3.17 o 
   6   4  10       31.75       29.41      1.68 o 
  -6   5  10       52.09       54.41      3.05 o 
  -4   5  10       41.44       39.41      1.67 o 
  -3   5  10       72.35       76.42      1.50 o 
  -2   5  10      282.30      272.30      5.35 o 
  -1   5  10       80.91       74.58      1.76 o 
   0   5  10       38.06       35.02      0.91 o 
   1   5  10       81.99       75.40      1.80 o 
   2   5  10      278.26      265.71      4.85 o 
   3   5  10       75.56       75.90      3.32 o 
   4   5  10       42.83       38.05      1.81 o 
   5   5  10       33.33       37.38      1.62 o 
   6   5  10       52.06       51.32      2.82 o 
  -6   6  10       14.95       17.79      3.12 o 
  -5   6  10       51.28       51.51      2.92 o 
  -4   6  10       11.69       11.93      1.44 o 
  -3   6  10       37.64       37.09      1.17 o 
  -2   6  10      187.41      187.40      2.09 o 
  -1   6  10       83.32       87.99      3.01 o 
   0   6  10       15.36       17.38      1.51 o 
   1   6  10       80.61       87.91      2.30 o 
   2   6  10      188.66      182.48      3.24 o 
   3   6  10       34.98       33.06      1.72 o 
   4   6  10       10.98       10.60      1.26 o 
   5   6  10       52.07       51.10      3.38 o 
   6   6  10       15.26       17.53      2.04 o 
  -5   7  10       66.91       67.05      1.96 o 
  -4   7  10       21.93       19.73      1.72 o 
  -3   7  10       88.92       91.38      1.81 o 
  -2   7  10       43.70       44.30      2.23 o 
  -1   7  10      224.52      212.19      5.42 o 
   0   7  10        0.27       -0.54      1.11 o 
   2   7  10       42.82       47.04      2.16 o 
   3   7  10       88.77       93.05      2.54 o 
   4   7  10       22.43       19.61      2.25 o 
   5   7  10       66.52       65.90      2.51 o 
  -4   8  10       30.23       30.10      1.92 o 
  -3   8  10       33.74       31.46      1.98 o 
  -2   8  10       38.51       38.46      1.20 o 
  -1   8  10       21.60       19.10      1.15 o 
   0   8  10        0.50       -0.31      0.41 o 
   1   8  10       21.91       23.82      2.43 o 
   3   8  10       33.96       33.05      2.26 o 
   4   8  10       31.63       31.16      2.88 o 
  -3   9  10       27.27       29.25      3.62 o 
  -2   9  10       22.92       26.66      3.24 o 
  -1   9  10       16.76       18.14      2.89 o 
   0   9  10       13.14       12.19      2.92 o 
   1   9  10       17.48       19.52      3.00 o 
   0  10  10        2.39        2.23      3.69 o 
   1   0  11     1381.14     1490.51      5.74 o 
   2   0  11        4.31        7.67      3.65 o 
   3   0  11      157.58      141.95      1.64 o 
   4   0  11        5.46        1.11      1.81 o 
   5   0  11      283.34      265.16      4.03 o 
   6   0  11       56.83       65.52      3.14 o 
   7   0  11       21.89       26.37      4.03 o 
  -7   1  11       25.41       23.79      3.85 o 
  -6   1  11       15.66       11.56      2.94 o 
  -5   1  11       15.33        9.23      1.59 o 
  -4   1  11       29.88       33.74      1.70 o 
  -3   1  11      236.61      254.51      1.88 o 
  -1   1  11     1568.48     1779.24     16.94 o 
   0   1  11      249.37      283.16      1.66 o 
   1   1  11     1580.45     1788.75     14.85 o 
   2   1  11      342.61      378.45      1.98 o 
   3   1  11      235.84      254.91      2.34 o 
   4   1  11       31.34       32.84      1.92 o 
   5   1  11       15.45       10.96      2.07 o 
   6   1  11       14.67        8.28      2.77 o 
   7   1  11       26.46       32.13      3.97 o 
  -7   2  11       27.33       30.71      4.18 o 
  -6   2  11       86.55       93.42      3.23 o 
  -5   2  11       46.54       46.81      2.02 o 
  -4   2  11      555.42      504.12      4.45 o 
  -1   2  11      384.34      378.22      9.02 o 
   0   2  11      151.47      176.31      2.31 o 
   1   2  11      384.68      383.90      5.33 o 
   2   2  11     1201.21     1167.61     21.52 o 
   3   2  11       50.23       53.39      0.94 o 
   4   2  11      557.50      508.29      4.35 o 
   5   2  11       45.94       37.08      1.74 o 
   6   2  11       85.55       94.22      3.39 o 
   7   2  11       27.41       34.04      5.87 o 
  -7   3  11       17.05       19.68      4.26 o 
  -6   3  11       22.52       23.45      2.75 o 
  -5   3  11      110.72      105.07      1.86 o 
  -4   3  11      252.47      235.76      3.27 o 
  -2   3  11      197.18      205.30      2.23 o 
  -1   3  11       13.15       10.56      0.65 o 
   0   3  11      140.45      150.61      1.32 o 
   1   3  11       13.51       11.66      0.75 o 
   2   3  11      195.24      203.45      2.55 o 
   3   3  11      138.12      122.92      1.57 o 
   4   3  11      256.61      232.69      3.93 o 
   5   3  11      106.99       99.12      2.76 o 
   6   3  11       22.07       18.38      2.29 o 
   7   3  11       17.11       15.12      2.06 o 
  -5   4  11       88.38       91.41      3.54 o 
  -4   4  11        6.62        5.72      1.14 o 
  -3   4  11     1325.72     1296.70      4.20 o 
  -2   4  11      122.83      118.49      1.40 o 
  -1   4  11      286.94      249.92      2.63 o 
   0   4  11       79.28       72.93      1.19 o 
   1   4  11      290.82      267.12      5.32 o 
   2   4  11      120.76      117.17      1.56 o 
   3   4  11     1323.73     1228.56      7.69 o 
   4   4  11        6.85        5.94      1.31 o 
   5   4  11       90.22       86.96      1.77 o 
   6   4  11        3.78        4.38      1.73 o 
  -6   5  11       14.42       16.82      3.38 o 
  -5   5  11       56.88       58.43      3.13 o 
  -4   5  11       46.43       41.67      1.35 o 
  -3   5  11       45.45       45.63      1.28 o 
  -2   5  11       90.97       88.64      4.20 o 
  -1   5  11       15.85       15.87      1.23 o 
   0   5  11       17.99       15.28      0.72 o 
   1   5  11       16.00       13.56      0.85 o 
   2   5  11       88.42       84.76      3.85 o 
   3   5  11       43.58       43.82      1.31 o 
   4   5  11       44.22       37.93      1.41 o 
   5   5  11       56.65       55.09      2.17 o 
   6   5  11       14.25       16.68      2.16 o 
  -5   6  11       45.94       48.54      3.11 o 
  -4   6  11       66.56       70.90      1.71 o 
  -3   6  11       44.45       44.46      1.49 o 
  -2   6  11       47.41       47.80      2.19 o 
  -1   6  11       75.95       72.22      2.08 o 
   0   6  11      714.18      676.25      6.30 o 
   1   6  11       73.88       71.48      2.63 o 
   2   6  11       47.53       45.38      1.27 o 
   3   6  11       43.10       38.22      1.33 o 
   4   6  11       65.88       69.95      1.67 o 
   5   6  11       45.33       46.82      3.07 o 
  -5   7  11        6.79        7.71      2.17 o 
  -4   7  11       15.80       14.51      1.78 o 
  -3   7  11       14.25       16.62      1.87 o 
  -2   7  11       48.55       45.92      1.59 o 
  -1   7  11       70.63       68.12      2.31 o 
   0   7  11       43.53       36.29      1.33 o 
   2   7  11       48.74       52.30      2.16 o 
   3   7  11       13.84       13.18      2.42 o 
   4   7  11       15.29       12.60      2.18 o 
   5   7  11        7.00       10.33      2.67 o 
  -4   8  11       42.98       49.01      2.04 o 
  -3   8  11      111.23      113.23      3.36 o 
  -2   8  11       16.60       17.66      1.25 o 
  -1   8  11       44.07       51.16      1.57 o 
   0   8  11       10.26        8.02      1.45 o 
   2   8  11       16.89       13.73      2.06 o 
   3   8  11      112.05      118.92      3.11 o 
   4   8  11       43.17       48.83      3.00 o 
  -2   9  11        3.62        7.05      3.34 o 
  -1   9  11       35.06       35.50      3.07 o 
   0   9  11       16.89       17.24      3.11 o 
   1   9  11       34.76       44.20      3.45 o 
   0   0  12     1727.78     1998.83     32.98 o 
   1   0  12       80.94      105.58      1.18 o 
   2   0  12      203.66      182.01     10.42 o 
   3   0  12      105.04      114.55      1.57 o 
   4   0  12        5.77        7.66      2.05 o 
   5   0  12      129.03      132.57      3.39 o 
   6   0  12        4.92       -1.09      1.09 o 
   7   0  12       59.45       70.41      3.55 o 
  -7   1  12       16.08       20.38      4.17 o 
  -6   1  12        5.33        1.38      2.48 o 
  -5   1  12      215.17      224.55      3.76 o 
  -4   1  12      653.34      668.57      5.39 o 
  -1   1  12      194.57      212.45      8.50 o 
   0   1  12       14.12       26.50      0.89 o 
   1   1  12      201.84      208.78      3.08 o 
   2   1  12      307.75      290.35      8.28 o 
   3   1  12      105.93      121.72     20.42 o 
   4   1  12      655.20      664.37      5.51 o 
   5   1  12      215.32      225.45      4.00 o 
   6   1  12        5.32        2.19      2.23 o 
   7   1  12       16.19       17.20      2.45 o 
  -7   2  12        1.77       -0.65      1.42 o 
  -6   2  12       33.73       37.03      2.60 o 
  -5   2  12       38.18       33.22      2.04 o 
  -4   2  12      280.02      290.10      3.67 o 
  -2   2  12      273.76      268.65      2.74 o 
  -1   2  12       10.33       13.55      0.80 o 
   0   2  12       77.25       85.11      0.71 o 
   1   2  12       10.53       15.51      0.68 o 
   2   2  12      270.90      271.40      2.75 o 
   3   2  12       69.27       60.75      2.73 o 
   4   2  12      283.81      294.54      3.87 o 
   5   2  12       37.82       31.44      1.36 o 
   6   2  12       33.42       34.37      2.20 o 
   7   2  12        1.88        3.66      2.72 o 
  -6   3  12        3.64        4.92      2.89 o 
  -5   3  12       39.28       35.73      1.51 o 
  -4   3  12       14.82       16.75      1.82 o 
  -2   3  12      313.78      308.24      2.72 o 
  -1   3  12      235.31      242.85     10.92 o 
   0   3  12       25.34       20.09      1.22 o 
   1   3  12      226.04      235.17      5.09 o 
   2   3  12      313.22      306.11      3.45 o 
   3   3  12      235.26      227.01      1.81 o 
   4   3  12       14.81       16.35      1.22 o 
   5   3  12       39.13       35.44      1.51 o 
   6   3  12        3.97        2.34      1.53 o 
  -5   4  12        5.89        5.63      1.42 o 
  -4   4  12       53.81       48.11      1.13 o 
  -3   4  12      199.71      211.81      1.63 o 
  -2   4  12       15.91       15.18      1.09 o 
  -1   4  12       17.63       18.11      3.68 o 
   0   4  12        5.34        7.20      0.64 o 
   1   4  12       16.91       17.30      2.09 o 
   2   4  12       15.76       13.51      0.93 o 
   3   4  12      202.75      208.23      3.30 o 
   4   4  12       53.43       48.11      1.63 o 
   5   4  12        6.68        6.90      1.46 o 
   6   4  12        1.38       -0.63      1.45 o 
  -5   5  12       61.45       60.67      2.75 o 
  -4   5  12      143.09      146.46      2.48 o 
  -3   5  12       10.00       10.51      1.09 o 
  -2   5  12      259.84      271.53      3.18 o 
  -1   5  12      128.62      128.03      2.22 o 
   0   5  12      513.49      518.43     10.34 o 
   1   5  12      129.35      132.36      1.86 o 
   2   5  12      263.79      272.27      3.43 o 
   3   5  12        9.18        8.52      1.22 o 
   4   5  12      140.31      140.73      2.04 o 
   5   5  12       62.26       59.85      2.12 o 
   6   5  12       11.77       14.99      2.11 o 
  -5   6  12        8.40        8.72      3.51 o 
  -4   6  12       11.45       12.70      1.60 o 
  -3   6  12       27.28       24.09      1.09 o 
  -2   6  12      106.36      101.47      3.36 o 
  -1   6  12      164.65      164.53      2.70 o 
   0   6  12      111.83      116.22      1.78 o 
   1   6  12      164.38      165.40      4.58 o 
   2   6  12      106.86      101.13      1.64 o 
   3   6  12       27.84       25.38      3.12 o 
   4   6  12       10.74       10.83      1.42 o 
   5   6  12        8.13        7.33      1.69 o 
  -5   7  12       41.77       49.65      2.10 o 
  -4   7  12        8.66        8.18      1.91 o 
  -3   7  12      124.48      125.68      3.23 o 
  -2   7  12       25.45       23.47      1.43 o 
  -1   7  12       61.61       62.14      1.57 o 
   0   7  12       96.61       87.20      2.62 o 
   2   7  12       24.78       23.16      2.22 o 
   3   7  12      126.56      123.49      3.02 o 
   4   7  12        8.53        6.22      2.34 o 
   5   7  12       41.74       46.71      2.64 o 
  -4   8  12        2.94        1.56      2.06 o 
  -3   8  12       12.13       13.31      2.10 o 
  -2   8  12       43.35       38.97      1.59 o 
  -1   8  12       24.42       27.01      1.47 o 
   0   8  12       12.99       10.39      1.34 o 
   2   8  12       43.47       38.36      2.27 o 
   3   8  12       11.90       14.49      2.58 o 
   4   8  12        2.91        3.24      3.02 o 
  -2   9  12       55.87       54.51      3.17 o 
  -1   9  12       11.76        8.51      3.14 o 
   0   9  12       93.49      115.85      3.59 o 
   1   9  12       11.93       12.02      3.36 o 
   1   0  13      416.73      396.25      5.30 o 
   2   0  13      251.95      278.92     16.37 o 
   3   0  13      145.86      177.60     40.16 o 
   4   0  13      270.49      271.71      3.65 o 
   5   0  13      202.95      195.73      3.70 o 
   6   0  13        2.16       -0.71      0.93 o 
  -7   1  13       39.43       46.57      4.01 o 
  -6   1  13       61.34       47.47      2.27 o 
  -5   1  13      121.40      118.35      3.13 o 
  -4   1  13       40.03       51.80      2.21 o 
  -2   1  13      429.22      447.63      3.43 o 
  -1   1  13      218.43      251.15      9.28 o 
   0   1  13     1934.08     2064.73     13.47 o 
   1   1  13      221.19      234.64      2.64 o 
   2   1  13      435.32      440.61      3.40 o 
   3   1  13      530.02      499.08      8.42 o 
   4   1  13       42.08       52.97      2.07 o 
   5   1  13      122.20      116.91      3.30 o 
   6   1  13       60.00       50.39      2.82 o 
   7   1  13       38.44       38.99      2.32 o 
  -6   2  13       34.18       30.71      2.61 o 
  -5   2  13       14.88       12.64      2.42 o 
  -2   2  13      671.34      649.09      4.24 o 
  -1   2  13       67.36       60.13      1.45 o 
   0   2  13      835.26      857.93     22.36 o 
   1   2  13       68.25       58.75      1.00 o 
   2   2  13      669.79      644.95      4.25 o 
   3   2  13        9.65       10.12      1.01 o 
   4   2  13      185.81      177.44      3.14 o 
   5   2  13       14.16       10.64      1.39 o 
   6   2  13       33.57       32.16      1.91 o 
  -6   3  13       29.32       31.71      3.01 o 
  -5   3  13        3.93        1.84      1.72 o 
  -4   3  13      258.72      257.51      3.55 o 
  -2   3  13      460.46      460.73      4.80 o 
  -1   3  13      182.72      201.13     16.96 o 
   0   3  13       14.32       13.69      0.51 o 
   1   3  13      182.00      195.80      5.97 o 
   2   3  13      465.55      465.97      3.88 o 
   3   3  13      819.16      763.10      3.62 o 
   4   3  13      257.74      252.90      3.77 o 
   5   3  13        3.73        0.02      0.55 o 
   6   3  13       29.83       26.42      1.50 o 
  -5   4  13      104.93      107.35      2.55 o 
  -4   4  13       35.26       26.85      1.32 o 
  -3   4  13      435.60      463.97      5.97 o 
  -2   4  13       44.81       39.70      2.51 o 
   0   4  13       51.34       57.15      1.25 o 
   1   4  13      194.40      194.55      1.95 o 
   2   4  13       43.63       41.56      1.28 o 
   3   4  13      430.79      427.83      6.15 o 
   4   4  13       35.88       28.41      1.48 o 
   5   4  13      106.55      104.15      2.52 o 
   6   4  13        0.21       -2.13      2.13 o 
  -5   5  13       19.76       17.41      2.80 o 
  -4   5  13      243.47      236.45      2.00 o 
  -3   5  13       28.48       26.59      1.21 o 
  -2   5  13      166.57      154.58     12.94 o 
  -1   5  13      103.27      111.56      2.42 o 
   0   5  13       14.29       16.88      0.87 o 
   1   5  13      100.78      106.29      1.38 o 
   2   5  13      166.40      156.66      8.35 o 
   3   5  13       27.82       24.87      1.25 o 
   4   5  13      240.32      219.70      2.48 o 
   5   5  13       20.32       18.67      3.07 o 
   6   5  13       51.34       53.60      4.85 o 
  -5   6  13        0.25        1.57      3.47 o 
  -4   6  13      145.81      150.47      1.78 o 
  -3   6  13       19.81       18.35      1.29 o 
  -2   6  13      126.40      135.50      2.57 o 
  -1   6  13      158.42      146.73      2.72 o 
   0   6  13      273.77      270.84     13.20 o 
   1   6  13      160.70      144.88      2.91 o 
   2   6  13      123.10      133.19      1.89 o 
   3   6  13       19.01       18.72      1.40 o 
   4   6  13      146.97      142.48      2.57 o 
   5   6  13        0.19       -0.17      0.96 o 
  -4   7  13       26.57       31.32      1.93 o 
  -3   7  13        0.13        1.08      1.35 o 
  -2   7  13        8.58       11.30      1.23 o 
  -1   7  13       47.39       45.61      2.67 o 
   0   7  13        0.32       -1.07      1.07 o 
   1   7  13       46.46       44.18      3.27 o 
   2   7  13        9.18       11.19      2.43 o 
   3   7  13        0.06       -1.18      1.18 o 
   4   7  13       26.77       27.53      2.39 o 
  -3   8  13       32.59       36.84      2.10 o 
  -2   8  13       13.13       16.22      1.53 o 
  -1   8  13       94.56       99.91      2.80 o 
   0   8  13        7.16        5.32      1.48 o 
   2   8  13       12.59       15.43      2.27 o 
   3   8  13       33.19       35.82      2.69 o 
  -2   9  13       24.09       29.14      2.24 o 
  -1   9  13       19.46       19.32      1.58 o 
   0   9  13       14.90       21.44      3.38 o 
   1   9  13       20.16       22.39      3.27 o 
   0   0  14      177.22      176.51      2.28 o 
   1   0  14        3.76        4.15      0.67 o 
   2   0  14      382.28      407.95      7.69 o 
   3   0  14       60.67       62.59      2.25 o 
   4   0  14      660.25      794.63    157.05 o 
   5   0  14       71.94       75.69      2.79 o 
   6   0  14       41.50       44.90      2.58 o 
  -6   1  14        7.24        7.71      2.73 o 
  -4   1  14       40.91       43.84      2.13 o 
  -2   1  14      258.51      259.83      2.89 o 
  -1   1  14      177.46      195.89      5.44 o 
   0   1  14      257.65      335.17      3.76 o 
   1   1  14      172.44      184.24      2.82 o 
   2   1  14      262.18      257.45      4.60 o 
   3   1  14      198.98      187.10      8.49 o 
   4   1  14       38.17       39.17      2.14 o 
   5   1  14       14.55       12.69      1.48 o 
   6   1  14        6.71        5.48      1.62 o 
  -6   2  14       33.14       29.07      2.06 o 
  -5   2  14       37.21       39.44      2.18 o 
  -4   2  14       26.09       23.34      1.81 o 
  -2   2  14       84.78       94.65      1.98 o 
  -1   2  14      420.12      451.87      9.99 o 
   0   2  14       51.97       49.70      0.62 o 
   1   2  14      425.49      449.35     11.37 o 
   2   2  14       82.72       92.50      2.66 o 
   3   2  14      594.23      553.76     14.89 o 
   4   2  14       26.66       22.47      1.88 o 
   5   2  14       36.87       37.83      1.48 o 
   6   2  14       33.11       31.72      1.89 o 
  -6   3  14       17.67       17.21      2.97 o 
  -5   3  14       42.25       45.43      2.09 o 
  -4   3  14       16.54       18.72      2.23 o 
  -2   3  14      175.10      173.49      1.72 o 
  -1   3  14      102.33      112.88      1.88 o 
   0   3  14      118.67      108.82      1.16 o 
   1   3  14       96.66      102.65      1.29 o 
   2   3  14      180.37      167.91      2.08 o 
   3   3  14      211.16      212.39      2.14 o 
   4   3  14       16.94       15.74      1.30 o 
   5   3  14       42.48       40.55      2.70 o 
   6   3  14       18.15       14.61      1.55 o 
  -5   4  14       12.72       16.32      2.89 o 
  -4   4  14       75.06       70.97      1.48 o 
  -3   4  14      164.96      167.71      2.75 o 
  -2   4  14      218.69      199.50      2.55 o 
  -1   4  14      135.58      133.09     13.39 o 
   0   4  14       12.11        9.85      0.84 o 
   1   4  14      134.41      131.90      5.77 o 
   2   4  14      216.79      206.37      2.14 o 
   3   4  14      166.06      157.54      3.42 o 
   4   4  14       76.40       70.29      1.70 o 
   5   4  14       12.92       15.05      2.21 o 
   6   4  14        9.94        6.01      1.87 o 
  -5   5  14        2.87        1.69      2.90 o 
  -4   5  14       53.81       54.70      1.32 o 
  -3   5  14       90.32       84.19      1.60 o 
  -2   5  14      121.85      108.75      2.29 o 
  -1   5  14      136.99      124.68      9.00 o 
   0   5  14        0.12        4.60      0.89 o 
   1   5  14      133.94      123.29      3.14 o 
   2   5  14      125.22      114.91      1.84 o 
   3   5  14       89.32       83.01      1.88 o 
   4   5  14       51.44       51.52      2.87 o 
   5   5  14        2.73        3.05      1.59 o 
  -5   6  14       59.56       63.72      2.42 o 
  -4   6  14       51.24       53.46      1.44 o 
  -3   6  14       33.82       33.50      1.40 o 
  -2   6  14       37.10       41.61      1.80 o 
  -1   6  14      396.55      403.89     14.21 o 
   0   6  14       18.31       18.45      1.31 o 
   1   6  14      394.19      404.11     27.35 o 
   2   6  14       37.26       39.40      3.09 o 
   3   6  14       31.62       31.42      1.82 o 
   4   6  14       52.27       49.73      1.71 o 
   5   6  14       59.89       65.26      2.10 o 
  -4   7  14       16.99       18.51      1.94 o 
  -3   7  14        0.95        2.33      1.44 o 
  -2   7  14       27.06       25.22      1.49 o 
  -1   7  14       73.60       80.42      4.63 o 
   0   7  14        5.47        4.72      1.30 o 
   1   7  14       72.93       79.74      4.12 o 
   2   7  14       26.17       22.29      2.35 o 
   3   7  14        1.00       -0.03      0.08 o 
   4   7  14       17.79       15.40      2.49 o 
  -3   8  14        5.95        7.64      1.61 o 
  -2   8  14      111.40      113.93      1.94 o 
  -1   8  14       36.90       33.05      2.36 o 
   0   8  14       24.58       28.20      1.57 o 
   2   8  14      112.50      120.74      3.33 o 
   3   8  14        5.95        4.27      3.09 o 
  -1   9  14        4.10        2.79      1.59 o 
   0   9  14       13.25       18.31      3.54 o 
   1   9  14        3.94        4.18      3.47 o 
   1   0  15      128.75      117.14      1.29 o 
   2   0  15      322.85      343.44      5.53 o 
   3   0  15      283.84      296.48     10.17 o 
   4   0  15        0.52       12.70      5.30 o 
   5   0  15        0.12       -1.67      1.87 o 
   6   0  15        0.61       -0.15      0.91 o 
  -6   1  15       67.46       65.66      2.93 o 
  -5   1  15      184.36      162.16      3.49 o 
  -4   1  15      260.53      271.98      4.02 o 
  -2   1  15      161.14      162.48      2.42 o 
  -1   1  15     1087.61     1222.98      8.54 o 
   0   1  15      244.22      269.50      2.05 o 
   1   1  15     1100.11     1193.19     11.70 o 
   2   1  15      157.24      158.47      4.63 o 
   3   1  15      180.89      175.70      2.88 o 
   4   1  15      257.34      263.94      4.04 o 
   5   1  15      181.59      178.18      3.62 o 
   6   1  15       67.65       66.17      1.89 o 
  -6   2  15       15.48       12.87      3.06 o 
  -5   2  15        5.00        3.18      2.66 o 
  -4   2  15       21.66       18.70      2.15 o 
  -3   2  15      266.37      270.67      3.30 o 
  -2   2  15        2.55        0.56      1.38 o 
  -1   2  15       38.35       48.34      0.95 o 
   0   2  15       15.15       10.16      0.46 o 
   1   2  15       37.51       46.08      2.16 o 
   2   2  15        3.01        2.36      0.72 o 
   3   2  15      270.37      265.03      3.11 o 
   4   2  15       22.44       18.00      1.35 o 
   5   2  15        5.27        3.26      1.38 o 
   6   2  15       15.40       15.32      1.80 o 
  -6   3  15       21.01       17.83      2.31 o 
  -5   3  15       73.96       74.54      1.93 o 
  -1   3  15      377.26      375.00      3.59 o 
   0   3  15      441.70      443.48      6.45 o 
   1   3  15      386.21      369.75      2.59 o 
   2   3  15      567.71      523.05      4.87 o 
   3   3  15      532.07      514.84      3.16 o 
   4   3  15      174.00      156.11      2.10 o 
   5   3  15       73.20       68.48      2.65 o 
   6   3  15       20.89       16.98      1.81 o 
  -5   4  15        6.60        2.57      1.95 o 
  -4   4  15       28.54       22.09      1.10 o 
  -3   4  15       76.24       75.65      1.59 o 
  -2   4  15       84.04       87.52      4.73 o 
  -1   4  15      196.07      206.78      3.04 o 
   0   4  15       19.79       16.39      0.96 o 
   1   4  15      195.34      195.38      2.92 o 
   2   4  15       83.56       87.27      6.08 o 
   3   4  15       74.99       75.40      1.99 o 
   4   4  15       28.14       22.91      1.78 o 
   5   4  15        6.90        5.12      1.75 o 
   6   4  15        9.74        7.63      2.52 o 
  -5   5  15       42.83       44.61      2.00 o 
  -4   5  15       81.67       84.44      2.21 o 
  -3   5  15      137.58      140.72      1.93 o 
  -2   5  15      157.21      137.03      2.63 o 
  -1   5  15      238.31      233.22     14.94 o 
   0   5  15      766.93      784.47     20.08 o 
   1   5  15      240.32      242.87      7.72 o 
   2   5  15      153.19      136.93      2.87 o 
   3   5  15      137.25      134.71      2.19 o 
   4   5  15       82.33       80.70      2.51 o 
   5   5  15       41.98       43.58      1.84 o 
  -5   6  15        5.26        5.81      2.18 o 
  -4   6  15       34.01       37.91      1.36 o 
  -3   6  15       14.54       14.73      2.18 o 
  -2   6  15       81.96       81.40      2.36 o 
  -1   6  15       17.78       19.92      1.30 o 
   0   6  15       91.80       86.15      7.46 o 
   1   6  15       17.46       19.37      1.47 o 
   2   6  15       81.77       80.56      1.89 o 
   3   6  15       13.64        9.92      1.71 o 
   4   6  15       34.29       33.07      1.77 o 
   5   6  15        5.59        7.08      1.98 o 
  -4   7  15       81.72       95.36      2.28 o 
  -3   7  15       20.05       18.92      1.53 o 
  -2   7  15       29.07       36.27      2.90 o 
  -1   7  15       77.29       74.70      4.75 o 
   0   7  15       28.41       29.79      1.44 o 
   1   7  15       76.97       71.39      4.62 o 
   2   7  15       28.66       33.66      2.01 o 
   3   7  15       20.02       15.84      2.54 o 
   4   7  15       80.92       86.82      2.86 o 
  -3   8  15        6.72        5.40      1.99 o 
  -2   8  15       14.00       18.07      1.59 o 
  -1   8  15        8.95        6.05      1.78 o 
   0   8  15        7.68        7.99      1.73 o 
   1   8  15        8.78        4.68      2.39 o 
   2   8  15       14.47       16.30      2.42 o 
   3   8  15        6.75        3.96      3.39 o 
   0   9  15       12.64       15.51      3.63 o 
   0   0  16      653.38      697.84     14.95 o 
   1   0  16       17.19       20.97      0.75 o 
   2   0  16      378.82      392.81      2.47 o 
   3   0  16       92.23      117.71      3.09 o 
   4   0  16      389.96      400.82      3.29 o 
   5   0  16        7.80        8.95      1.44 o 
   6   0  16       20.88       26.19      3.98 o 
  -6   1  16       19.07       18.63      2.44 o 
  -5   1  16       38.34       32.89      2.61 o 
  -4   1  16       70.38       65.97      2.59 o 
  -2   1  16       53.40       58.29      1.35 o 
  -1   1  16      109.37      138.63     14.28 o 
   0   1  16        4.25        4.45      0.59 o 
   1   1  16      108.10      128.58      7.43 o 
   2   1  16       54.39       55.68      0.97 o 
   3   1  16       47.45       42.63      3.18 o 
   4   1  16       70.30       65.96      1.74 o 
   5   1  16       38.86       34.05      2.24 o 
   6   1  16       18.11       17.03      1.84 o 
  -6   2  16        1.10        1.09      2.95 o 
  -5   2  16       83.84       76.14      2.75 o 
  -4   2  16       15.87       12.18      2.19 o 
  -3   2  16      295.06      296.59      3.59 o 
  -2   2  16       51.78       52.99      1.93 o 
  -1   2  16      295.61      387.05     45.63 o 
   0   2  16       24.13       30.27      0.98 o 
   1   2  16      291.90      352.91     43.56 o 
   2   2  16       52.37       51.93      1.23 o 
   3   2  16      295.92      286.97      2.36 o 
   4   2  16       15.74       12.42      2.11 o 
   5   2  16       84.24       74.23      2.59 o 
   6   2  16        1.06       -1.33      1.33 o 
  -6   3  16       23.63       25.46      3.00 o 
  -5   3  16        9.73        9.86      2.80 o 
  -4   3  16       31.54       35.07      2.15 o 
  -3   3  16      111.84      107.62      2.54 o 
  -2   3  16       92.57       96.89      1.57 o 
  -1   3  16      294.84      288.90      8.90 o 
   0   3  16      212.60      221.17      2.22 o 
   1   3  16      292.71      271.49      6.85 o 
   2   3  16       91.09       86.34      1.65 o 
   3   3  16      112.74      108.64      1.79 o 
   4   3  16       31.68       31.76      1.41 o 
   5   3  16       10.61        8.21      1.69 o 
   6   3  16       25.02       20.97      2.37 o 
  -5   4  16        5.20        1.06      0.80 o 
  -4   4  16       32.59       30.22      1.50 o 
  -3   4  16       61.12       66.67      1.56 o 
  -2   4  16      455.24      423.90      3.82 o 
  -1   4  16        5.99        3.79      1.26 o 
   0   4  16      632.12      698.63     25.37 o 
   1   4  16        6.23        7.36      1.49 o 
   2   4  16      447.98      425.84      4.28 o 
   3   4  16       61.08       65.05      1.57 o 
   4   4  16       30.65       30.39      1.53 o 
   5   4  16        5.02        3.61      1.85 o 
  -5   5  16        5.08        4.12      2.04 o 
  -4   5  16        7.64        5.68      1.55 o 
  -3   5  16       20.25       19.43      2.09 o 
  -2   5  16       29.48       30.84      1.80 o 
  -1   5  16        8.47        6.73      1.22 o 
   0   5  16       38.36       44.16      1.25 o 
   1   5  16        8.57        6.51      1.03 o 
   2   5  16       30.13       31.58      1.51 o 
   3   5  16       21.28       18.45      1.06 o 
   4   5  16        7.69        7.73      1.86 o 
   5   5  16        4.71        6.09      1.86 o 
  -4   6  16       10.16        8.86      1.49 o 
  -3   6  16       84.16       85.92      2.47 o 
  -2   6  16       67.80       59.44      2.28 o 
  -1   6  16      175.88      165.78      2.72 o 
   0   6  16       49.91       52.39      1.55 o 
   1   6  16      177.05      170.71      3.30 o 
   2   6  16       69.01       59.54      1.76 o 
   3   6  16       85.05       86.34      4.23 o 
   4   6  16        9.82        7.81      1.85 o 
  -3   7  16       10.63       13.49      2.21 o 
  -2   7  16       41.47       38.20      3.91 o 
  -1   7  16        4.78        3.94      1.69 o 
   0   7  16        3.51        2.26      1.56 o 
   1   7  16        4.78        4.68      1.66 o 
   2   7  16       41.39       36.58      3.91 o 
   3   7  16       10.96       11.05      2.86 o 
  -2   8  16       44.30       49.10      1.66 o 
  -1   8  16       11.93       13.66      1.77 o 
   0   8  16      113.02      110.36      9.39 o 
   1   8  16       11.50       11.62      2.39 o 
   2   8  16       44.79       51.42      2.72 o 
   1   0  17      227.04      247.52      2.59 o 
   2   0  17       10.93       13.14      0.96 o 
   3   0  17       11.49        8.22      1.15 o 
   4   0  17       34.75       44.73      1.59 o 
   5   0  17        9.66        8.54      1.59 o 
   6   0  17       36.06       35.53      1.97 o 
  -6   1  17        9.61        8.77      3.02 o 
  -5   1  17       79.45       74.93      2.85 o 
  -4   1  17       73.76       74.73      2.70 o 
  -3   1  17       23.98       28.42      2.01 o 
  -2   1  17      910.24      908.45      5.51 o 
  -1   1  17      408.40      460.96      2.60 o 
   0   1  17      133.38      138.89      1.35 o 
   1   1  17      411.63      463.57      4.00 o 
   2   1  17      912.73      909.35      5.07 o 
   3   1  17       24.30       26.56      1.14 o 
   4   1  17       75.92       75.61      2.76 o 
   5   1  17       77.10       75.13      1.95 o 
   6   1  17        8.85        5.36      1.86 o 
  -6   2  17       10.75        8.06      2.58 o 
  -5   2  17       30.76       29.78      2.47 o 
  -2   2  17      511.52      532.42      4.50 o 
  -1   2  17        4.91        9.19      1.10 o 
   0   2  17       18.58       25.14      0.71 o 
   1   2  17        4.63        8.34      0.67 o 
   2   2  17      521.11      522.71      4.45 o 
   3   2  17       31.78       34.22      1.24 o 
   4   2  17      105.18       92.02      4.48 o 
   5   2  17       32.78       29.06      1.61 o 
   6   2  17       10.20        7.00      2.06 o 
  -5   3  17       58.63       58.42      2.78 o 
  -4   3  17       26.39       24.74      1.49 o 
  -3   3  17      126.40      116.40      2.61 o 
  -2   3  17      222.72      228.43      2.95 o 
  -1   3  17      260.52      256.82      6.61 o 
   0   3  17      583.68      654.90      3.61 o 
   1   3  17      259.03      245.03      8.83 o 
   2   3  17      219.22      232.37      3.35 o 
   3   3  17      123.96      111.62      1.79 o 
   4   3  17       27.44       25.68      1.42 o 
   5   3  17       59.39       57.47      1.74 o 
  -5   4  17       17.66       17.35      1.44 o 
  -4   4  17        1.29       -0.77      0.77 o 
  -3   4  17      210.65      190.89      3.00 o 
  -2   4  17      103.78      101.42      7.32 o 
  -1   4  17       79.78       77.47      4.99 o 
   0   4  17       30.22       30.24      1.18 o 
   1   4  17       76.42       79.05      1.38 o 
   2   4  17      102.97       98.98      4.83 o 
   3   4  17      210.44      182.19      2.20 o 
   4   4  17        0.96       -1.09      1.09 o 
   5   4  17       18.19       18.45      1.96 o 
  -5   5  17       11.59       12.50      2.31 o 
  -4   5  17       91.21       88.72      2.32 o 
  -3   5  17      213.75      202.91      3.11 o 
  -1   5  17        6.77        7.77      1.19 o 
   0   5  17       20.10       14.45      1.02 o 
   1   5  17        7.87        6.68      1.19 o 
   2   5  17      101.14      102.92      1.94 o 
   3   5  17      211.98      206.91      2.05 o 
   4   5  17       92.17       90.64      2.04 o 
   5   5  17       11.80       10.68      1.94 o 
  -4   6  17       23.64       21.42      1.48 o 
  -3   6  17        2.69        3.41      1.56 o 
  -2   6  17       14.03       14.55      2.13 o 
  -1   6  17       16.18       20.29      1.55 o 
   0   6  17       58.77       58.95      2.68 o 
   1   6  17       16.77       18.48      1.59 o 
   2   6  17       12.81       14.34      1.96 o 
   3   6  17        2.31        1.96      1.70 o 
   4   6  17       24.59       19.42      1.92 o 
  -3   7  17       57.74       58.90      2.49 o 
  -2   7  17       49.64       49.33      1.81 o 
  -1   7  17       46.27       45.80      3.73 o 
   0   7  17      102.21      108.74      3.85 o 
   1   7  17       45.96       45.76      1.84 o 
   2   7  17       50.33       54.90      2.69 o 
   3   7  17       58.41       59.09      3.07 o 
  -2   8  17        3.67        5.23      2.31 o 
  -1   8  17       18.15       23.27      1.87 o 
   0   8  17        1.72        4.91      1.94 o 
   2   8  17        3.75        6.42      2.71 o 
   0   0  18      212.74      218.72      1.94 o 
   1   0  18       90.07       97.14      1.73 o 
   2   0  18      127.55      113.76      1.46 o 
   3   0  18      129.71      137.02      5.50 o 
   4   0  18       58.09       63.74      1.75 o 
   5   0  18       13.99       11.38      1.78 o 
   6   0  18        1.58        2.95      2.51 o 
  -6   1  18       40.58       71.13      4.93 o 
  -5   1  18       16.84       19.00      3.01 o 
  -4   1  18       86.63       85.98      2.87 o 
  -3   1  18       97.69       99.81      2.51 o 
  -2   1  18      209.69      213.03      3.20 o 
  -1   1  18       90.96      118.96      3.61 o 
   0   1  18      124.62      147.77      1.60 o 
   1   1  18       90.68      112.71      3.16 o 
   2   1  18      218.02      216.95      2.08 o 
   3   1  18       95.93       98.93      1.63 o 
   4   1  18       86.58       82.86      1.84 o 
   5   1  18       16.96       19.98      2.71 o 
  -5   2  18        9.11        9.72      2.83 o 
  -4   2  18       15.88       16.97      1.41 o 
  -3   2  18       67.14       64.18      2.33 o 
  -2   2  18       24.33       23.65      1.26 o 
  -1   2  18      281.54      287.33      1.88 o 
   0   2  18        5.78        6.13      1.37 o 
   1   2  18      278.30      282.91      3.41 o 
   2   2  18       23.89       22.73      0.95 o 
   3   2  18       68.00       66.06      1.19 o 
   4   2  18       15.11       13.66      1.45 o 
   5   2  18        9.31        8.98      1.77 o 
  -5   3  18        7.65        7.24      2.92 o 
  -4   3  18       25.75       26.38      1.60 o 
  -3   3  18       76.23       74.30      2.34 o 
  -2   3  18        5.37        6.28      1.15 o 
  -1   3  18      226.32      242.22      7.69 o 
   0   3  18       19.81       20.76      1.43 o 
   1   3  18      222.50      233.28      9.35 o 
   2   3  18        5.81        5.56      1.11 o 
   3   3  18       76.53       76.23      2.40 o 
   4   3  18       26.53       24.76      1.51 o 
   5   3  18        8.72        7.05      1.80 o 
  -5   4  18       19.96       22.74      1.84 o 
  -4   4  18       16.64       16.96      1.29 o 
  -3   4  18       28.37       26.27      1.42 o 
  -2   4  18      123.41      114.35      2.46 o 
  -1   4  18       28.69       30.82      1.95 o 
   0   4  18      235.41      238.83      4.90 o 
   1   4  18       28.61       29.66      1.13 o 
   2   4  18      127.38      109.78      2.47 o 
   3   4  18       28.64       25.71      1.84 o 
   4   4  18       16.37       14.89      1.28 o 
   5   4  18       19.91       24.22      2.04 o 
  -4   5  18       59.98       62.84      2.01 o 
  -3   5  18        3.59        5.26      1.56 o 
  -2   5  18      107.61      114.76      2.61 o 
  -1   5  18       24.08       22.66      1.32 o 
   0   5  18       16.06       16.27      1.06 o 
   1   5  18       23.17       19.04      1.55 o 
   2   5  18      105.51      108.71      2.33 o 
   3   5  18        4.15        4.72      1.19 o 
   4   5  18       59.30       58.27      2.53 o 
  -4   6  18        1.35        1.27      1.69 o 
  -3   6  18       45.37       40.69      2.24 o 
  -2   6  18        8.96        7.79      1.49 o 
  -1   6  18       39.32       37.70      2.23 o 
   0   6  18        6.77        8.00      1.40 o 
   1   6  18       37.64       34.54      2.22 o 
   2   6  18        9.02        8.97      1.88 o 
   3   6  18       44.58       38.63      1.40 o 
   4   6  18        1.54        1.10      2.16 o 
  -3   7  18        8.45       12.98      1.88 o 
  -2   7  18       10.32        9.39      1.77 o 
  -1   7  18      129.64      131.33      6.91 o 
   0   7  18       55.03       51.96      2.80 o 
   1   7  18      130.03      131.30      8.65 o 
   2   7  18       10.39        6.69      1.79 o 
   3   7  18        8.80       12.51      3.37 o 
  -1   8  18       29.42       39.42      2.66 o 
   0   8  18       71.65       77.30      2.97 o 
   1   0  19      179.54      208.77      7.95 o 
   2   0  19      150.38      142.75      2.58 o 
   3   0  19      303.29      306.74     11.29 o 
   4   0  19        4.52        4.19      1.45 o 
   5   0  19       55.64       51.54      2.05 o 
  -5   1  19       37.47       35.19      1.95 o 
  -4   1  19       85.95       89.04      1.99 o 
  -3   1  19       61.54       53.97      2.10 o 
  -2   1  19       74.53       70.92      1.25 o 
  -1   1  19      237.92      251.77      5.41 o 
   0   1  19       18.21       23.00      0.94 o 
   1   1  19      235.80      228.36      7.25 o 
   2   1  19       74.28       69.21      2.24 o 
   3   1  19       62.57       56.64      3.03 o 
   4   1  19       88.45       95.50      1.92 o 
   5   1  19       37.82       32.52      1.79 o 
  -5   2  19        9.67       10.03      3.34 o 
  -4   2  19       47.47       44.06      1.64 o 
  -3   2  19       81.51       82.33      2.05 o 
  -1   2  19      101.16      110.91      1.39 o 
   0   2  19      282.46      308.27      2.61 o 
   1   2  19      101.59      107.85      2.59 o 
   2   2  19      183.94      179.62      2.02 o 
   3   2  19       80.44       73.63      1.56 o 
   4   2  19       46.35       41.65      1.52 o 
   5   2  19        9.97       10.43      1.76 o 
  -5   3  19       25.64       29.02      1.97 o 
  -4   3  19        7.29        4.46      1.74 o 
  -3   3  19        0.26       -0.73      1.02 o 
  -2   3  19       24.21       20.63      3.29 o 
  -1   3  19       79.48       71.92      1.61 o 
   0   3  19      129.05      127.10      1.95 o 
   1   3  19       80.03       73.55      3.47 o 
   2   3  19       25.10       19.98      1.27 o 
   3   3  19        0.15        0.76      1.44 o 
   4   3  19        7.76        4.62      1.74 o 
   5   3  19       26.44       28.93      1.91 o 
  -5   4  19       27.95       25.17      2.38 o 
  -4   4  19        8.60        5.98      1.61 o 
  -3   4  19       52.91       54.77      3.70 o 
  -2   4  19       23.06       21.64      1.76 o 
  -1   4  19      389.27      381.46     22.00 o 
   0   4  19        2.05        0.73      0.81 o 
   1   4  19      392.35      395.15     16.65 o 
   2   4  19       23.50       23.34      1.48 o 
   3   4  19       53.76       52.64      1.62 o 
   4   4  19        8.61        4.39      1.82 o 
  -4   5  19       25.63       25.38      1.70 o 
  -3   5  19       17.41       17.62      2.47 o 
  -2   5  19       28.98       31.15      2.45 o 
  -1   5  19       58.93       56.85      4.41 o 
   0   5  19       17.09       13.95      1.06 o 
   1   5  19       58.62       58.50      4.25 o 
   2   5  19       29.94       30.72      1.69 o 
   3   5  19       16.75       14.64      1.62 o 
   4   5  19       25.77       21.59      1.81 o 
  -3   6  19       18.35       19.24      2.11 o 
  -2   6  19      134.57      131.54      3.07 o 
  -1   6  19       69.04       65.45      5.66 o 
   0   6  19       17.26       16.12      1.73 o 
   1   6  19       70.43       64.00      6.41 o 
   2   6  19      131.36      127.46      3.08 o 
   3   6  19       18.82       18.48      1.40 o 
  -2   7  19        4.00        2.63      2.86 o 
  -1   7  19       17.92       19.84      1.99 o 
   0   7  19        0.61       -0.05      0.62 o 
   1   7  19       17.69       22.75      3.83 o 
   2   7  19        3.79        0.42      3.34 o 
   0   0  20      103.53      120.32      2.24 o 
   1   0  20        3.06        8.50      1.26 o 
   2   0  20       16.06       18.65      0.94 o 
   3   0  20       64.29       62.74      1.56 o 
   4   0  20        1.84        0.06      0.36 o 
   5   0  20       36.80       37.57      2.08 o 
  -5   1  20        8.71        8.65      2.24 o 
  -4   1  20       19.17       18.97      2.16 o 
  -3   1  20      144.86      148.55      2.44 o 
  -2   1  20       58.34       64.25      1.59 o 
  -1   1  20       33.19       40.83      1.20 o 
   0   1  20      280.73      306.09      3.39 o 
   1   1  20       30.04       36.36      1.00 o 
   2   1  20       58.36       63.55      3.42 o 
   3   1  20      145.94      141.58      1.91 o 
   4   1  20       20.43       18.46      1.25 o 
   5   1  20        9.48        7.64      1.90 o 
  -5   2  20        5.09        4.00      1.83 o 
  -4   2  20       50.47       52.63      1.69 o 
  -3   2  20       12.42       13.76      1.77 o 
  -2   2  20       28.30       29.93      1.84 o 
  -1   2  20        8.20        6.10      1.50 o 
   0   2  20       12.76       15.29      1.63 o 
   1   2  20        8.06        5.59      1.12 o 
   2   2  20       27.41       30.76      1.28 o 
   3   2  20       12.07       10.44      1.38 o 
   4   2  20       51.46       52.48      1.80 o 
   5   2  20        5.30        5.34      2.37 o 
  -5   3  20        9.40       10.38      2.22 o 
  -4   3  20       12.10       11.18      1.82 o 
  -3   3  20       61.01       58.67      2.13 o 
  -2   3  20       61.75       52.47      1.99 o 
  -1   3  20       52.34       55.80      1.44 o 
   0   3  20      108.56      107.35      2.82 o 
   1   3  20       51.61       54.13      1.71 o 
   2   3  20       59.83       54.54      1.51 o 
   3   3  20       60.59       57.73      1.60 o 
   4   3  20       11.04       10.14      1.81 o 
  -4   4  20       15.84       13.75      1.73 o 
  -3   4  20       10.78        9.65      2.45 o 
  -2   4  20        0.89        0.57      1.37 o 
  -1   4  20       13.23       13.42      1.33 o 
   0   4  20       58.57       44.42      2.14 o 
   1   4  20       13.11       15.05      1.11 o 
   2   4  20        0.89       -0.77      0.77 o 
   3   4  20       11.07        9.39      1.59 o 
   4   4  20       16.01       13.09      1.93 o 
  -4   5  20       14.82       22.62      2.53 o 
  -3   5  20       18.70       20.21      2.46 o 
  -2   5  20      116.33      116.69      2.69 o 
  -1   5  20       27.14       21.62      1.64 o 
   0   5  20       63.74       74.46      1.97 o 
   1   5  20       27.56       22.55      3.91 o 
   2   5  20      116.30      117.89      3.78 o 
   3   5  20       17.90       15.78      1.85 o 
   4   5  20       15.22       17.18      3.22 o 
  -3   6  20        2.97        2.97      1.97 o 
  -2   6  20        9.09       10.17      1.59 o 
  -1   6  20        9.60        7.39      1.63 o 
   0   6  20       42.71       36.29      3.37 o 
   1   6  20        9.39        6.25      1.86 o 
   2   6  20        9.38       11.77      1.99 o 
   3   6  20        2.84       -0.06      1.34 o 
  -1   7  20       53.44       66.64      2.99 o 
   0   7  20        0.52        2.01      2.89 o 
   1   7  20       53.25       65.51      2.89 o 
   1   0  21      300.11      297.86      2.52 o 
   2   0  21       23.06       21.41      1.34 o 
   3   0  21       16.83       12.89      1.72 o 
   4   0  21       15.69       18.90      2.96 o 
   5   0  21       36.90       33.84      2.69 o 
  -5   1  21       44.35       42.94      2.68 o 
  -4   1  21       11.15       10.89      1.68 o 
  -3   1  21       19.25       17.90      1.35 o 
  -2   1  21       43.65       43.96      3.38 o 
  -1   1  21      100.92      108.03      1.89 o 
   0   1  21       33.25       32.62      1.09 o 
   1   1  21      103.70      105.65      2.79 o 
   2   1  21       44.71       43.94      4.19 o 
   3   1  21       19.59       16.93      1.54 o 
   4   1  21       11.76       12.76      1.58 o 
   5   1  21       44.44       37.38      2.31 o 
  -4   2  21       56.39       62.72      1.50 o 
  -3   2  21       73.43       74.99      2.62 o 
  -1   2  21        4.11        6.26      1.04 o 
   0   2  21      277.08      285.75      8.01 o 
   1   2  21        3.97        4.99      1.25 o 
   2   2  21      195.73      183.71      2.14 o 
   3   2  21       74.33       68.09      2.45 o 
   4   2  21       58.73       64.50      1.84 o 
  -4   3  21       47.85       45.24      1.78 o 
  -3   3  21       12.29       12.13      1.70 o 
  -2   3  21        7.37        9.05      2.22 o 
  -1   3  21        9.70        7.17      1.14 o 
   0   3  21        2.29        5.81      1.08 o 
   1   3  21        9.90        8.15      1.23 o 
   2   3  21        7.47        6.81      2.26 o 
   3   3  21       13.17       13.16      1.77 o 
   4   3  21       48.89       42.60      2.05 o 
  -4   4  21        4.50        3.07      1.89 o 
  -3   4  21       20.22       17.44      2.45 o 
  -2   4  21        9.02        5.93      1.40 o 
  -1   4  21       74.90       72.76      4.33 o 
   0   4  21        3.89        4.40      1.08 o 
   1   4  21       77.22       77.62      4.38 o 
   2   4  21        9.18        6.67      1.60 o 
   3   4  21       18.82       16.25      1.73 o 
   4   4  21        4.49       -0.33      1.03 o 
  -3   5  21       16.76       19.85      3.79 o 
  -2   5  21        5.72        8.53      1.52 o 
  -1   5  21       12.80       13.55      1.58 o 
   0   5  21       32.56       28.72      1.31 o 
   1   5  21       12.63       15.46      3.49 o 
   2   5  21        5.59        5.31      1.85 o 
   3   5  21       16.73       16.64      1.84 o 
  -2   6  21       47.59       44.53      4.21 o 
  -1   6  21        4.30        2.33      1.58 o 
   0   6  21       37.52       37.71      4.16 o 
   1   6  21        4.17        2.63      1.91 o 
   2   6  21       49.03       45.08      5.15 o 
   0   0  22      135.35      186.79      3.18 o 
   1   0  22       34.41       30.80      1.03 o 
   2   0  22        0.09       -0.67      0.74 o 
   3   0  22        0.72       -0.34      1.38 o 
   4   0  22        8.62        7.65      1.70 o 
  -4   1  22       42.80       45.11      2.01 o 
  -3   1  22       15.76       15.72      2.91 o 
  -2   1  22       13.12       15.47      4.54 o 
  -1   1  22       68.69       72.29      2.27 o 
   0   1  22        1.50        0.01      0.14 o 
   1   1  22       66.50       70.60      1.23 o 
   2   1  22       12.67       14.84      3.33 o 
   3   1  22       14.70       12.61      1.54 o 
   4   1  22       42.82       43.00      2.10 o 
  -4   2  22       31.39       29.35      1.83 o 
  -3   2  22       79.80       86.55      3.19 o 
  -2   2  22       12.53       11.49      1.36 o 
  -1   2  22       48.94       55.32      1.37 o 
   0   2  22       38.35       46.23      1.32 o 
   1   2  22       48.80       51.82      2.34 o 
   2   2  22       12.67        9.66      1.29 o 
   3   2  22       81.05       83.67      2.74 o 
   4   2  22       30.92       26.06      1.81 o 
  -4   3  22        7.17        7.54      1.45 o 
  -3   3  22       12.24        9.31      1.21 o 
  -2   3  22       10.12        4.59      1.54 o 
  -1   3  22       57.90       56.95      2.26 o 
   0   3  22       63.78       58.84      1.75 o 
   1   3  22       58.10       56.42      6.00 o 
   2   3  22       10.83        5.67      2.55 o 
   3   3  22       12.98       10.06      1.83 o 
   4   3  22        6.59        3.83      2.73 o 
  -3   4  22       38.77       33.82      4.80 o 
  -2   4  22       38.20       37.23      2.11 o 
  -1   4  22       28.98       28.79      1.95 o 
   0   4  22        5.97        6.54      1.18 o 
   1   4  22       28.92       29.03      1.49 o 
   2   4  22       36.79       38.33      3.57 o 
   3   4  22       38.85       30.87      1.92 o 
  -2   5  22        0.82        0.34      1.06 o 
  -1   5  22        6.20        5.72      1.69 o 
   0   5  22       51.88       53.17      1.82 o 
   1   5  22        6.52        5.45      1.99 o 
   2   5  22        0.92        0.43      2.34 o 
   3   5  22        4.23        4.60      2.97 o 
  -1   6  22       43.58       46.69      2.88 o 
   0   6  22        1.11        2.48      2.73 o 
   1   6  22       42.51       48.60      3.28 o 
   1   0  23       36.79       32.47      1.26 o 
   2   0  23       24.67       21.03      1.52 o 
   3   0  23        8.32        6.98      1.63 o 
   4   0  23        0.41        1.01      1.76 o 
  -4   1  23       26.70       24.63      1.78 o 
  -3   1  23       26.62       30.93      1.51 o 
  -2   1  23       42.28       39.50      2.14 o 
  -1   1  23       68.25       69.83      2.39 o 
   0   1  23        1.62        3.52      1.24 o 
   1   1  23       65.73       69.58      2.34 o 
   2   1  23       41.76       36.15      1.95 o 
   3   1  23       27.27       28.48      2.54 o 
   4   1  23       26.61       21.71      2.54 o 
  -4   2  23        1.32        2.68      1.91 o 
  -3   2  23       14.09       15.45      1.71 o 
  -2   2  23        1.67        0.11      0.10 o 
  -1   2  23        0.78        1.35      1.36 o 
   0   2  23        4.39        2.33      1.19 o 
   1   2  23        0.77        1.85      1.38 o 
   2   2  23        1.60        0.56      1.53 o 
   3   2  23       13.90       12.50      2.45 o 
   4   2  23        1.34        0.11      0.48 o 
  -3   3  23       11.94        8.25      1.68 o 
  -2   3  23       43.50       37.84      1.90 o 
  -1   3  23       44.89       41.45      2.60 o 
   0   3  23       75.26       87.89      2.32 o 
   1   3  23       45.52       41.18      3.34 o 
   2   3  23       44.56       40.01      2.04 o 
   3   3  23       12.66        5.97      2.35 o 
  -3   4  23       10.93       14.10      4.27 o 
  -2   4  23       28.38       23.86      4.10 o 
  -1   4  23        6.74        5.87      1.72 o 
   0   4  23       19.13       19.45      1.80 o 
   1   4  23        6.94        6.40      1.58 o 
   2   4  23       28.76       28.99      1.79 o 
   3   4  23       11.05        8.36      2.03 o 
  -2   5  23        5.63        2.30      3.11 o 
  -1   5  23       27.16       26.59      4.25 o 
   0   5  23        7.91        7.65      1.41 o 
   1   5  23       27.58       31.09      3.95 o 
   2   5  23        5.27        2.40      2.03 o 
   0   0  24      137.10      161.02      3.21 o 
   1   0  24       30.21       29.20      3.62 o 
   2   0  24        7.40        8.07      1.74 o 
   3   0  24        0.08       -0.30      1.76 o 
  -3   1  24        4.79        7.61      1.78 o 
  -2   1  24        0.13       -1.61      1.61 o 
  -1   1  24       20.68       28.68      2.55 o 
   0   1  24       68.69       79.70      6.07 o 
   1   1  24       20.46       25.09      1.47 o 
   2   1  24        0.09       -0.56      1.32 o 
   3   1  24        4.77        6.42      2.63 o 
  -3   2  24       22.59       26.92      1.74 o 
  -2   2  24        6.42        5.25      1.40 o 
  -1   2  24       43.75       43.92      1.61 o 
   0   2  24       25.51       29.43      2.32 o 
   1   2  24       42.87       43.53      1.56 o 
   2   2  24        6.30        5.40      1.42 o 
   3   2  24       22.66       22.67      2.77 o 
  -3   3  24       20.28       26.16      3.74 o 
  -2   3  24        8.19        7.87      1.83 o 
  -1   3  24        5.63        6.04      1.69 o 
   0   3  24        6.26        9.02      1.36 o 
   1   3  24        5.93        6.84      1.67 o 
   2   3  24        8.07        8.08      1.61 o 
   3   3  24       19.83       13.98      2.33 o 
  -2   4  24       21.67       21.20      2.74 o 
  -1   4  24        8.84        8.61      1.78 o 
   0   4  24       93.00       97.98      3.44 o 
   1   4  24        8.59        6.69      1.82 o 
   2   4  24       21.37       20.73      1.95 o 
   0   5  24       13.99       17.63      1.97 o 
   1   5  24        6.97        3.80      3.72 o 
   1   0  25       20.26       21.72      1.54 o 
   2   0  25        0.49       -0.98      1.32 o 
   3   0  25        0.32       -2.24      2.24 o 
  -3   1  25        0.71       -0.34      1.40 o 
  -2   1  25       10.04        7.33      2.83 o 
  -1   1  25       26.75       27.39      2.71 o 
   0   1  25       60.34       48.05      5.21 o 
   1   1  25       26.00       23.15      1.48 o 
   2   1  25        9.50        6.59      2.52 o 
   3   1  25        0.71       -0.12      0.32 o 
  -2   2  25       48.34       49.48      2.14 o 
  -1   2  25        4.15        5.53      1.61 o 
   0   2  25        2.28        0.31      1.90 o 
   1   2  25        4.31        5.43      1.63 o 
   2   2  25       48.34       48.26      2.41 o 
  -2   3  25       20.30       20.05      2.81 o 
  -1   3  25        3.80        1.64      1.82 o 
   0   3  25       26.30       24.31      1.48 o 
   1   3  25        4.13        2.58      1.76 o 
   2   3  25       20.94       23.04      3.24 o 
  -1   4  25       21.32       20.65      3.12 o 
   0   4  25        0.93        1.13      2.10 o 
   1   4  25       21.50       19.62      3.87 o 
   1   0  26       26.87       22.29      1.94 o 
  -2   1  26       10.30       10.42      3.06 o 
  -1   1  26       23.87       32.28      2.90 o 
   0   1  26       78.07       91.88     11.47 o 
   1   1  26       23.52       24.13      2.21 o 
   2   1  26       10.37       10.98      2.29 o 
  -2   2  26        1.94        1.92      3.00 o 
  -1   2  26        6.77        7.12      1.70 o 
   0   2  26        9.98        8.88      1.74 o 
   1   2  26        6.23        5.49      1.80 o 
   2   2  26        1.85        0.09      1.91 o 
  -1   3  26       38.98       43.94      2.93 o 
   0   3  26        0.57       -1.15      1.66 o 
   1   3  26       38.08       44.77      3.23 o 
   1   0  27       52.33       50.49      2.21 o 
  -1   1  27        1.03        2.77      2.95 o 
   0   1  27        1.94        5.51      2.54 o 
   1   1  27        1.06        1.23      2.43 o 
                                                 
